# Supplementary material for: Transcriptome analysis of a rice cultivar reveals the differentially expressed genes in response to wild and mutant strains of Xanthomonas oryzae pv. oryzae
Source: Sci Rep. 2019 Mar 6;9:3757. doi: 10.1038/s41598-019-39928-2 (PMC6403221; doi:10.1038/s41598-019-39928-2)
Supplement: Supplementary file 1 — Supplementary table 1-10 [file 41598_2019_39928_MOESM1_ESM.xlsx]

## Sheet: Supplementary Table 1
Supplementary Table 1. Description of RNA-Seq paired end data produced by Illumina sequencing.
	Mock	PXO99A				P99M2
Sample name	C0	12-hpi	24-hpi	36-hpi	48-hpi	12-hpi	24-hpi	36-hpi	48-hpi
Total reads	44372944	54774152	49294374	62882740	40539554	48453932	47927504	43009126	44367604
Total mapped	36489861 (82.23%)	45086818 (82.31%)	41275771 (83.73%)	50963164 (81.04%)	33922512 (83.68%)	40468090 (83.52%)	39843445 (83.13%)	35364233 (82.22%)	37434985 (84.37%)
Multiple mapped	678610 (1.53%)	700435 (1.28%)	556327 (1.13%)	906348 (1.44%)	460760 (1.14%)	741891 (1.53%)	566140 (1.18%)	482372 (1.12%)	529448 (1.19%)
Uniquely mapped	35811251 (80.71%)	44386383 (81.04%)	40719444 (82.6%)	50056816 (79.6%)	33461752 (82.54%)	39726199 (81.99%)	39277305 (81.95%)	34881861 (81.1%)	36905537 (83.18%)
Read-1	18547252 (41.8%)	22916818 (41.84%)	21068915 (42.74%)	26027471 (41.39%)	17301122 (42.68%)	20461204 (42.23%)	20272941 (42.3%)	18109274 (42.11%)	19172426 (43.21%)
Read-2	17263999 (38.91%)	21469565 (39.2%)	19650529 (39.86%)	24029345 (38.21%)	16160630 (39.86%)	19264995 (39.76%)	19004364 (39.65%)	16772587 (39%)	17733111 (39.97%)
Reads map to '+ strand'	17891333 (40.32%)	22159152 (40.46%)	20334959 (41.25%)	25023340 (39.79%)	16747496 (41.31%)	19884309 (41.04%)	19637605 (40.97%)	17433477 (40.53%)	18449982 (41.58%)
Reads map to '- strand'	17919918 (40.38%)	22227231 (40.58%)	20384485 (41.35%)	25033476 (39.81%)	16714256 (41.23%)	19841890 (40.95%)	19639700 (40.98%)	17448384 (40.57%)	18455555 (41.6%)
Non-splice reads	21010429 (47.35%)	27022329 (49.33%)	24780605 (50.27%)	31657726 (50.34%)	20652078 (50.94%)	23954631 (49.44%)	23899006 (49.86%)	20675450 (48.07%)	21863035 (49.28%)
Splice reads	14800822 (33.36%)	17364054 (31.7%)	15938839 (32.33%)	18399090 (29.26%)	12809674 (31.6%)	15771568 (32.55%)	15378299 (32.09%)	14206411 (33.03%)	15042502 (33.9%)
Raw_reads	46594244	57398598	52122832	65574380	41893788	50876480	50236322	44582134	46585352
clean_reads	44372944	54774152	49294374	62882740	40539554	48453932	47927504	43009126	44367604
Q(30%)	91.28	92.03	91.39	91.58	92.06	92.41	92.19	91.65	90.98
GC%	53.63	54.29	55.23	53.4	54.14	52.68	54.48	54.02	54.64

## Sheet: Supplementary Table 2
Supplementary Table 2. Detailed list of 1,235 DEGs at different time points in CBB23 genotype after infection of PXO99A and P99M2 strains. The significant DEGs were retrieved by Log2FC ≥1 (up-regulated genes) or ≤ -1 (down-regulated genes) as a threshold level.The gene ID, FPKM based expression pattern, and chromosomal position are mentioned in table.
						12 hpi	24 hpi	36 hpi	48 hpi	Mock	PXO99A				P99M2
ID	Description	Chromosome	Start	End	Strand	CBB23_PX099 vs CBB23_P99M2	CBB23_PX099 vs CBB23_P99M2	CBB23_PX099 vs CBB23_P99M2	CBB23_PX099 vs CBB23_P99M2	C0	12 hpi	24 hpi	36 hpi	48 hpi	12 hpi	24 hpi	36 hpi	48 hpi
Os01g0104400	Ricin B-related lectin domain containing protein. (Os01t0104400-01);Ricin B-related lectin domain containing protein. (Os01t0104400-02);Ricin B-related lectin domain containing protein. (Os01t0104400-03)	chr01	226897	229301	+	1.1597	0	0	0	183.969	567.46	214.189	220.264	159.887	264.75	238.214	248.553	172.23
Os01g0106400	Similar to Isoflavone reductase homolog IRL (EC 1.3.1.-). (Os01t0106400-01)	chr01	327128	328450	-	0	-2.0389	-1.0466	0	18.5145	19.3826	28.6895	36.6965	80.9331	10.8359	127.302	79.5078	59.2252
Os01g0108400	Helix-loop-helix DNA-binding domain containing protein. (Os01t0108400-00)	chr01	455707	457425	+	0	3.3503	-1.0133	-3.3085	43.3421	4.71161	32.1964	59.6553	17.4171	0.154589	3.40874	126.306	182.361
Os01g0108500	Protein of unknown function DUF3778 domain containing protein. (Os01t0108500-00)	chr01	460177	461371	+	0	0	0	-4.9157	4.1096	0.134286	2.92953	7.79263	1.2243	0	0.30029	16.7378	39.0536
Os01g0108600	Basic helix-loop-helix dimerisation region bHLH domain containing protein. (Os01t0108600-01);Hypothetical conserved gene. (Os01t0108600-02)	chr01	478384	481165	+	1.3693	0	0	0	47.4086	121.698	44.5302	101.546	29.0186	49.0994	38.819	96.4099	34.3565
Os01g0124000	Similar to Bowman Birk trypsin inhibitor. (Os01t0124000-01)	chr01	1341368	1342277	-	2.227	0	0	0	19.7158	56.2533	69.567	5.42055	12.7853	12.5245	46.2689	10.3959	3.12538
Os01g0124100	Proteinase inhibitor I12, Bowman-Birk family protein. (Os01t0124100-01)	chr01	1345118	1346047	-	0	0	0	-3.1282	7.81531	16.1622	24.7816	25.578	5.46859	45.6198	33.9554	22.7424	50.5293
Os01g0124200	Similar to Bowman Birk trypsin inhibitor. (Os01t0124200-02)	chr01	1347665	1348723	-	0	0	0	-3.111	11.6862	25.7603	66.3354	11.9712	10.3285	50.825	61.1632	20.4825	94.3027
Os01g0126100	Multicopper oxidase (Os01t0126100-01)	chr01	1433996	1436809	+	0	0	0	-5.4609	0.0304556	0.0995174	2.361	3.58079	0.194423	0.0555084	1.4187	6.85161	9.0494
Os01g0130200	Hypothetical conserved gene. (Os01t0130200-00)	chr01	1685427	1685810	-	0	1.8401	0	-1.7688	31.7167	12.2583	186.435	157.628	79.6468	6.68197	56.2256	168.933	286.834
Os01g0134700	Calmodulin binding protein-like family protein. (Os01t0134700-01)	chr01	1902741	1904902	+	0	0	0	-1.1671	4.16651	5.50589	54.4883	124.208	28.2063	4.76479	35.8548	155.296	66.937
Os01g0135700	EF-HAND 2 domain containing protein. (Os01t0135700-01)	chr01	1931016	1931904	-	1.6852	0	0	0	2.50428	71.2405	11.6168	27.5355	12.1469	23.09	13.5896	34.6607	14.9054
Os01g0135900	Similar to Cytosolic class I small heat shock protein 3C (Fragment). (Os01t0135900-01);LMW heat shock protein. (Os01t0135900-02)	chr01	1941012	1941851	+	1.8933	0	0	0	116.434	390.917	335.108	169.033	181.856	109.684	331.596	236.425	293.354
Os01g0141000	AP2/ERF and B3 domain-containing protein, Salt stress response (Os01t0141000-01)	chr01	2202278	2203787	+	-4.0087	0	0	-3.0476	3.90276	4.49888	72.141	192.399	8.16642	75.4786	65.3529	103.821	71.3593
Os01g0143800	Mitochondrial glycoprotein family protein. (Os01t0143800-01);Mitochondrial glycoprotein family protein. (Os01t0143800-03)	chr01	2374541	2376761	-	-1.1556	0	0	0	476.054	184.201	25.6116	142.811	26.2311	427.711	28.7613	166.697	21.8675
Os01g0148000	Similar to predicted protein. (Os01t0148000-00)	chr01	2599732	2603593	+	0	0	-2.1506	-2.0211	15.5138	9.57914	12.7142	3.19631	3.5883	6.8088	9.05174	14.8854	15.3914
Os01g0149800	Metallothionein-like protein type 2. (Os01t0149800-01)	chr01	2693231	2695079	-	0	0	0	1.0147	1524.75	2066.58	1834.97	2704.6	2288.61	1628.74	1532.14	1452.41	1197
Os01g0151200	Similar to Inner membrane protein ALBINO3, chloroplast precursor. Splice isoform 2. (Os01t0151200-01);Similar to inner membrane protein ALBINO3. (Os01t0151200-02);Similar to inner membrane protein ALBINO3. (Os01t0151200-03)	chr01	2770142	2774609	+	0	0	-1.0667	0	288.473	141.704	146.977	95.9326	281.807	268.873	127.728	210.763	287.944
Os01g0155800	Conserved hypothetical protein. (Os01t0155800-01)	chr01	2999576	3001139	+	-1.3437	0	0	0	0.0953124	32.0788	7.04914	1.00655	4.15779	84.8604	34.0391	5.01636	1.03497
Os01g0159800	Similar to DNA binding protein. (Os01t0159800-01)	chr01	3129056	3130649	+	0	0	0	-2.0173	6.22345	8.86063	5.34744	17.088	5.10806	5.22582	9.62285	23.2584	21.8534
Os01g0172800	Embryo-specific 3 family protein. (Os01t0172800-01)	chr01	3735961	3736782	+	1.2504	0	0	0	41.9006	114.66	69.2776	50.5866	50.8528	50.2344	70.2851	49.3235	55.2023
Os01g0178500	A member of rice Aux/IAA family, Cross-talk of auxin and brassinosteroid signaling pathways, Plant morphogenesis (Os01t0178500-02)	chr01	4073916	4076438	-	-1.207	0	0	0	53.0631	24.066	38.2018	59.1713	29.1012	57.9102	80.992	55.3037	22.7218
Os01g0186600	Conserved hypothetical protein. (Os01t0186600-01)	chr01	4614891	4615825	+	0	2.5275	1.8116	-1.6253	5.18234	0.0572092	32.4494	64.0962	29.134	0	6.07673	19.1518	94.9876
Os01g0186900	Similar to cDNA clone:001-117-G12, full insert sequence. (Os01t0186900-01);Similar to transposon protein CACTA, En/Spm sub-class. (Os01t0186900-02);Similar to cDNA clone:001-117-G12, full insert sequence. (Os01t0186900-03)	chr01	4646434	4648130	+	5.7264	0	0	0	0.100506	20.9365	0.850793	2.15817	1.6575	0.412159	1.1475	1.14091	1.24019
Os01g0190300	Similar to Auxin-responsive protein IAA26 (Indoleacetic acid-induced protein 26) (Phytochrome-associated protein 1). (Os01t0190300-01)	chr01	4816831	4818958	+	1.5524	0	1.1001	0	16.8272	62.6647	29.8904	56.0926	8.79611	22.2685	24.7584	27.4446	7.33052
Os01g0194600	Thioredoxin fold domain containing protein. (Os01t0194600-02)	chr01	5085833	5086504	+	0	0	2.0631	0	0.779519	25.4717	27.4368	52.4799	29.8578	8.6133	15.397	13.1728	38.5715
Os01g0196300	Basic helix-loop-helix (bHLH) transcription factor, Diterpenoid phytoalexin factor, Biosynthesis of diterpenoid phytoalexins, Stress response (Os01t0196300-01)	chr01	5201862	5203996	+	0	0	0	-2.4372	0.486698	0.336419	7.77286	18.8459	2.82816	0.204705	0.7523	17.5405	16.1874
Os01g0198900	Polyketide cyclase/dehydrase domain containing protein. (Os01t0198900-01);Polyketide cyclase/dehydrase domain containing protein. (Os01t0198900-02)	chr01	5373630	5374681	+	0	-1.059	0	1.8515	9.47559	38.5431	375.118	12.6982	424.267	39.1855	843.875	11.1273	124.245
Os01g0214200	Esterase, SGNH hydrolase-type, subgroup domain containing protein. (Os01t0214200-01)	chr01	6242516	6244879	-	-1.5019	0	0	0	45.565	43.5927	14.4718	79.586	15.7714	128.681	33.6125	40.9031	16.3505
Os01g0217500	ThiJ/PfpI domain containing protein. (Os01t0217500-01)	chr01	6412786	6419867	+	3.7057	0	0	0	6.66346	14.1892	21.0586	31.9009	8.08228	1.13352	15.662	19.8044	16.6639
Os01g0217800	ThiJ/PfpI domain containing protein. (Os01t0217800-01)	chr01	6432336	6435651	+	1.2173	0	0	0	24.1321	43.8045	17.4735	26.8627	7.27817	19.6365	16.1755	32.8258	11.8548
Os01g0220200	Similar to Uncharacterized plant-specific domain TIGR01589 family protein. (Os01t0220200-01)	chr01	6575127	6577148	-	0	0	0	-1.2106	62.2875	27.6814	94.6672	15.1554	69.1458	24.3907	67.2838	23.7351	169.111
Os01g0220400	Hypothetical protein. (Os01t0220400-01)	chr01	6587146	6587940	-	1.2652	0	0	0	223.599	276.35	182.108	424.745	293.694	119.833	309.846	279.173	194.845
Os01g0221600	Aluminum-activated malate transporter, Malate-permeable anion channel, Facilitation of malate efflux from cells (Os01t0221600-01)	chr01	6659237	6662320	+	0	0	0	1.5071	8.56432	21.3962	61.2361	13.23	36.316	27.3921	67.9341	19.5212	13.5023
Os01g0233000	DREPP plasma membrane polypeptide family protein. (Os01t0233000-01)	chr01	7363663	7366111	-	1.0316	0	0	0	354.518	556.242	146.548	290.642	67.0298	283.596	194.122	365.309	102.349
Os01g0238500	Similar to Branched-chain-amino-acid aminotransferase-like protein 3, chloroplast precursor. (Os01t0238500-01);Similar to Branched-chain-amino-acid aminotransferase-like protein 3, chloroplast precursor. (Os01t0238500-02)	chr01	7665423	7668089	+	1.0369	0	0	0	20.0187	81.9468	555.451	13.0694	567.668	41.6294	364.888	21.0683	476.976
Os01g0239200	Similar to Phophate translocator (Fragment). (Os01t0239200-01)	chr01	7718270	7722217	-	0	1.0616	-1.2951	0	104.637	67.2472	89.4865	24.1723	34.0948	37.0619	46.2932	62.2163	43.859
Os01g0272850	Hypothetical protein. (Os01t0272850-00)	chr01	9431788	9435864	+	0	0	-1.5066	0	56.0323	28.6652	1.70022	10.8451	1.2874	25.0646	1.57277	32.3218	1.60792
Os01g0276900	Conserved hypothetical protein. (Os01t0276900-01)	chr01	9711631	9712419	-	0	0	2.4617	0	0.28224	47.9571	54.7418	64.2485	54.053	25.0346	29.5602	12.2331	87.0206
Os01g0278900	Similar to 50S ribosomal protein L40. (Os01t0278900-01)	chr01	9859354	9860677	+	0	0	0	1.7258	488.893	468.643	192.618	328.536	266.839	452.222	105.43	336.242	85.2525
Os01g0283700	Similar to Cinnamoyl-CoA reductase (EC 1.2.1.44). (Os01t0283700-01)	chr01	10148777	10152280	+	0	0	0	-6.778	0.266828	4.62103	9.41533	1.01442	0.170338	1.45896	9.9436	4.57097	19.7551
Os01g0292200	Serine/threonine protein kinase domain containing protein. (Os01t0292200-01);Similar to CBL-interacting protein kinase 1. (Os01t0292200-02);Similar to CBL-interacting protein kinase 1. (Os01t0292200-03)	chr01	10622951	10627532	+	0	0	0	1.6064	8.85376	29.8673	215.564	20.6732	203.448	15.2081	293.978	10.1886	70.612
Os01g0297200	ATPase, AAA-type, core domain containing protein. (Os01t0297200-01)	chr01	10891810	10893684	+	0	0	0	-1.2608	0.618075	0	13.1207	36.8595	18.2971	0.298192	7.23937	71.6254	46.3345
Os01g0301900	Protein of unknown function DUF247, plant domain containing protein. (Os01t0301900-00)	chr01	11110199	11110480	-	2.0413	0	0	0	40.8667	123.673	97.0373	61.9571	85.2325	31.317	77.4108	66.6148	68.9937
Os01g0302000	Hypothetical conserved gene. (Os01t0302000-00)	chr01	11118689	11119272	+	2.9255	0	0	0	41.423	194.775	76.4847	45.4987	64.0645	26.7225	83.731	57.878	49.6031
Os01g0303000	Similar to CP12 (Fragment). (Os01t0303000-02)	chr01	11202609	11203331	-	0	0	0	1.006	6563.45	5644.92	1778.56	3023.34	2298.96	7702.41	2099.4	4118.04	1209.72
Os01g0304000	Similar to Ribosomal protein L29. (Os01t0304000-01)	chr01	11249654	11251227	-	0	0	1.0915	0	92.1032	226.306	98.0991	205.17	103.354	222.511	142.728	100.989	81.6861
Os01g0306800	Conserved hypothetical protein. (Os01t0306800-01);Hypothetical conserved gene. (Os01t0306800-02)	chr01	11412154	11421047	+	-1.0295	0	0	0	264.9	78.8556	10.0255	55.0569	10.9557	167.783	6.0643	97.893	3.57141
Os01g0326000	Similar to Peroxidase (Fragment). (Os01t0326000-01);Similar to Class III peroxidase 13. (Os01t0326000-02)	chr01	12499923	12504209	+	-1.5253	0	0	0	4.3336	11.9587	3.67315	10.4553	0.393606	35.88	3.08935	5.78109	2.13897
Os01g0326300	Haem peroxidase, plant/fungal/bacterial family protein. (Os01t0326300-01)	chr01	12517993	12519238	+	-2.0929	0	0	0	2.2895	13.3259	110.216	69.4723	21.3755	59.2542	139.952	44.9504	41.6987
Os01g0341750	Hypothetical protein. (Os01t0341750-00)	chr01	13487892	13506871	-	1.8017	0	0	0	7.67669	19.9294	13.0142	7.51157	6.7834	5.95826	17.5888	13.8302	3.08261
Os01g0356400	Similar to multidrug resistance protein ABC transporter family. (Os01t0356400-01)	chr01	14340326	14357449	-	0	0	-1.0255	0	31.3561	48.5695	97.6533	44.3691	120.642	56.7976	88.6712	94.7381	152.086
Os01g0368900	Similar to Glutaredoxin-C1. (Os01t0368900-01)	chr01	15124631	15125396	+	2.2348	0	1.2249	0	31.885	186.449	54.9188	95.1489	35.5618	41.2871	39.8979	42.6964	23.7121
Os01g0382000	Similar to Pathogenesis-related protein PRB1-2 precursor. (Os01t0382000-01)	chr01	15934495	15935317	+	0	0	1.8303	0	31.427	27.9477	19.3543	838.986	372.213	20.8089	15.4788	247.468	361.285
Os01g0384800	Conserved hypothetical protein. (Os01t0384800-01)	chr01	16130515	16131331	+	1.494	0	0	0	49.29	107.374	41.1354	120.469	14.3259	39.7323	36.0897	95.8597	15.4278
Os01g0389700	Protein of unknown function DUF679 family protein. (Os01t0389700-01)	chr01	16435858	16436778	+	0	0	1.6061	0	6.18537	15.449	43.3323	192.509	10.212	17.7524	20.91	66.326	10.4573
Os01g0507700	Heavy metal transport/detoxification protein domain containing protein. (Os01t0507700-01)	chr01	17741064	17742255	+	1.3166	0	0	0	179.14	383.279	311.543	218.231	330.072	160.389	424.39	173.297	347.733
Os01g0508100	Ferritin/ribonucleotide reductase-like family protein. (Os01t0508100-01)	chr01	17767883	17768453	+	0	0	0	-3.2347	6.42182	4.8713	13.6925	159.614	6.5886	1.25404	2.61856	146.507	65.5442
Os01g0508500	Conserved hypothetical protein. (Os01t0508500-01)	chr01	17798266	17799004	+	0	2.66	0	-2.3299	22.3286	3.11244	63.0048	509.221	42.4232	1.77642	10.7638	311.258	225.404
Os01g0511600	Similar to lrgB-like family protein. (Os01t0511600-01);Similar to lrgB-like family protein. (Os01t0511600-02)	chr01	18013678	18017027	-	1.4369	0	0	0	144.564	194.018	32.799	86.4117	35.4336	74.694	14.2182	149.445	42.0213
Os01g0556650	Hypothetical protein. (Os01t0556650-00)	chr01	21039083	21040738	-	0	1.1203	1.8663	0	102.925	130.141	93.5799	216.024	171.1	78.481	46.4811	62.1462	136.576
Os01g0558800	Similar to oxidoreductase/ transition metal ion binding protein. (Os01t0558800-01)	chr01	21151629	21155639	-	-1.5136	0	0	0	52.7667	28.9588	13.1797	19.3637	27.5725	86.184	12.6166	31.7893	22.6456
Os01g0566100	Conserved hypothetical protein. (Os01t0566100-01);Ortholog of Arabidopsis ELF3, Regulation of flowering time (Os01t0566100-02)	chr01	21637031	21643111	-	0	0	-1.4177	0	26.9943	12.4419	3.36681	10.5583	0.704557	14.1636	3.09535	29.5859	1.80727
Os01g0580500	ACC oxidase, Ethylene biosynthesis (Os01t0580500-01)	chr01	22489496	22490967	+	0	0	1.2931	0	5.36899	16.4586	7.79269	56.5826	1.70784	10.0882	2.93225	24.219	5.51859
Os01g0585300	Protein of unknown function DUF1118 family protein. (Os01t0585300-01)	chr01	22754546	22755398	-	1.1489	0	0	0	154.841	272.915	362.615	154.808	466.796	128.286	320.773	163.108	284.187
Os01g0588900	Cytokinin-activating enzyme, Bioactive cytokinin synthesis (Os01t0588900-01);Similar to carboxy-lyase. (Os01t0588900-02)	chr01	22955070	22959148	-	1.0028	0	0	0	141.126	274.714	243.756	159.099	296.498	142.885	285.197	169.263	165.447
Os01g0597600	Amino acid transporter, transmembrane domain containing protein. (Os01t0597600-01)	chr01	23447173	23448687	+	3.6536	0	0	0	0.0864417	15.2175	8.62681	8.79399	1.47154	1.26039	3.86876	5.75376	8.14915
Os01g0597800	UDP-glucuronosyl/UDP-glucosyltransferase family protein. (Os01t0597800-01)	chr01	23456074	23458035	+	0	0	0	-1.7366	1.00122	4.98918	32.0281	78.1021	10.262	5.62652	25.7277	76.6312	36.1409
Os01g0606900	Heat shock protein DnaJ, N-terminal domain containing protein. (Os01t0606900-01)	chr01	23911517	23913239	+	1.3057	0	0	0	23.0851	55.6055	0.576737	2.54423	0.803424	23.4459	1.37942	2.6161	0.37271
Os01g0609300	Similar to Pleiotropic drug resistance protein 3. (Os01t0609300-01);Hypothetical conserved gene. (Os01t0609300-02)	chr01	24075070	24081389	-	0	0	0	-2.1548	7.89567	13.8082	15.648	29.5193	10.3802	12.5918	12.061	48.561	48.8485
Os01g0609900	Similar to Pleiotropic drug resistance protein 4. (Os01t0609900-01);Similar to PDR-like ABC transporter (PDR4 ABC transporter). (Os01t0609900-02)	chr01	24107086	24115287	-	0	0	0	-1.9721	3.17794	3.79603	17.5568	21.1308	4.10256	5.23864	13.5071	30.0552	17.0102
Os01g0615050	Proteinase inhibitor I13, potato inhibitor I family protein. (Os01t0615050-00)	chr01	24390676	24391763	-	0	1.2644	0	0	3.47318	23.2822	899.046	1251.68	751.244	27.0896	404.099	966.055	646.285
Os01g0618400	Similar to RNA helicase (Fragment). (Os01t0618400-01)	chr01	24598181	24601809	+	0	0	-1.1088	0	72.4449	29.2793	7.53831	18.1263	8.371	59.5944	4.99686	41.0038	4.67669
Os01g0619900	Similar to DNA binding. (Os01t0619900-01)	chr01	24696532	24697792	-	2.1755	0	0	0	146.07	137.82	117.896	36.8142	49.8894	31.7996	129.196	58.1419	91.8575
Os01g0623500	ATPase, AAA-type, core domain containing protein. (Os01t0623500-01)	chr01	24894706	24899506	+	0	0	0	-1.7451	0.540183	1.63081	5.94348	3.07554	3.84825	1.13436	4.80522	6.27743	13.6325
Os01g0633000	Similar to 50S ribosomal protein L31. (Os01t0633000-01)	chr01	25350681	25351536	-	0	0	0	1.3229	424.917	477.554	279.798	239.683	723.135	466.044	315.67	335.246	305.478
Os01g0635200	Homeodomain-like containing protein. (Os01t0635200-01)	chr01	25462003	25463635	+	1.794	0	0	0	117.275	204.351	155.895	132.717	93.7528	61.4197	128.143	97.0046	110.214
Os01g0638600	UDP-glucose-dependent glycosyltransferase (Os01t0638600-01)	chr01	25615791	25617367	+	1.8071	0	0	0	3.77847	26.4231	13.5044	3.53716	13.916	7.87044	10.6569	4.49917	21.15
Os01g0639900	beta-carbonic anhydrase (EC:4.2.1.1), Carbon assimilation, CO<sub>2</sub>-mediated stomatal pore response (Os01t0639900-01)	chr01	25696671	25705077	+	2.1405	1.1591	0	0	3261.2	7396.1	8701.31	2105.6	5361.19	1748.44	4207.18	2948.48	7900.48
Os01g0644000	Twin-arginine translocation pathway signal domain containing protein. (Os01t0644000-01);Twin-arginine translocation pathway signal domain containing protein. (Os01t0644000-02)	chr01	25926370	25928206	+	-1.9689	-1.7357	0	-1.4085	12.9436	23.1022	23.4549	63.2535	39.1161	94.2652	84.3469	58.7057	109.735
Os01g0647200	Hypothetical conserved gene. (Os01t0647200-01);Non-protein coding transcript. (Os01t0647200-04)	chr01	26086062	26088337	-	2.4817	0	0	2.752	42.3987	44.596	19.0912	83.1566	47.9937	8.32201	18.3777	63.5344	7.52878
Os01g0654500	Similar to NADP-isocitrate dehydrogenase. (Os01t0654500-01)	chr01	26533072	26537108	-	0	0	1.2984	0	17.4379	37.6274	22.0443	67.2906	27.231	67.1039	35.083	28.6966	14.9136
Os01g0660200	Acidic class III chitinase OsChib3a precursor (Chitinase) (EC 3.2.1.14). (Os01t0660200-01)	chr01	26885484	26886719	+	0	1.4169	0	0	32.7398	12.334	923.631	2171.32	1265.81	9.31764	373.509	1456.82	1071.19
Os01g0660300	Similar to Pyruvate kinase. (Os01t0660300-01)	chr01	26888425	26895926	-	0	0	0	-2.1995	5.44152	15.2619	16.7282	27.1683	7.28526	7.4796	11.6385	21.9005	35.3632
Os01g0662300	Similar to Isoform 2 of 50S ribosomal protein L12, chloroplastic. (Os01t0662300-01)	chr01	27041773	27042644	+	0	0	0	2.5037	748.418	632.668	229.041	325.642	281.193	694.602	144.684	378.698	52.3985
Os01g0665200	Similar to Blast and wounding induced mitogen-activated protein kinase. (Os01t0665200-01);Similar to Mitogen activated protein kinase 20-4. (Os01t0665200-02);Similar to Mitogen-activated protein kinase 8. (Os01t0665200-03)	chr01	27171290	27178237	+	1.3066	0	0	0	64.5471	127.4	102.892	58.4936	58.1255	53.6816	99.5274	74.9432	46.9242
Os01g0667900	CC-type glutaredoxin, Homeostatic regulation of nitrogen use, Hormone signaling (Os01t0667900-01)	chr01	27326050	27327025	-	2.9941	0	0	0	15.4306	34.5825	91.9436	165.412	52.2512	4.52428	75.0662	126.077	82.1228
Os01g0670100	Serine/threonine protein kinase-related domain containing protein. (Os01t0670100-01)	chr01	27474092	27476781	-	-1.5806	0	0	0	9.68806	5.0309	8.76282	25.7406	2.4863	15.6832	7.44819	14.4692	3.02768
Os01g0678600	Ribosomal protein S20 family protein. (Os01t0678600-01);Similar to ribosomal protein rpS20. (Os01t0678600-02);Similar to ribosomal protein rpS20. (Os01t0678600-03)	chr01	27922318	27924335	+	0	0	0	1.7345	540.036	417.96	220.256	236.34	208.693	485.554	123.092	312.791	66.2762
Os01g0687400	Similar to Chitinase (EC 3.2.1.14). (Os01t0687400-01)	chr01	28354882	28356067	-	0	1.7293	0	0	2.42926	3.38263	50.3276	63.2806	20.2073	0.553446	16.3892	71.5046	21.9095
Os01g0692300	Protein of unknown function DUF827, plant domain containing protein. (Os01t0692300-01)	chr01	28573135	28575675	+	0	0	-1.0924	0	60.8628	31.7816	34.8424	17.6393	35.4631	48.6659	39.1605	39.4516	34.209
Os01g0699600	Serine/threonine protein kinase domain containing protein. (Os01t0699600-01)	chr01	28946730	28948045	-	4.4311	0	0	0	0.199026	31.9074	3.32522	8.40729	0.211758	1.54167	0.81804	4.82666	0.933232
Os01g0705300	Similar to PDE225/PTAC7. (Os01t0705300-01);Similar to predicted protein. (Os01t0705300-02)	chr01	29240068	29246825	-	0	0	0	1.4854	50.5834	38.3229	15.0663	18.4897	29.8203	60.5401	11.9938	34.7155	11.2551
Os01g0708350	Non-protein coding transcript. (Os01t0708350-00)	chr01	29431941	29434694	-	0	0	0	-1.153	60.877	62.1343	50.3133	34.5082	19.1335	65.2063	37.6616	63.4111	44.966
Os01g0711400	Similar to Victorin binding protein. (Os01t0711400-01)	chr01	29563666	29566585	+	-1.0077	0	0	0	38.8354	69.4431	865.957	70.9559	2576.61	145.534	867.994	115.336	1970.47
Os01g0713200	Similar to Beta-glucanase. (Os01t0713200-01)	chr01	29620958	29622314	+	0	1.8845	0	0	6.29183	1.27359	307.46	213.526	45.6754	2.08039	89.9152	138.249	55.5144
Os01g0719100	Similar to RING finger and CHY zinc finger domain-containing protein 1. (Os01t0719100-01);Similar to PGPD14 protein. (Os01t0719100-02);Hypothetical gene. (Os01t0719100-03);RING zinc-finger protein, Stomata opening (Os01t0719100-04)	chr01	29965312	29970765	-	1.1318	0	0	1.428	23.0924	53.2086	27.3446	33.407	83.2999	25.3088	49.2267	22.1681	32.7169
Os01g0720400	HAD-superfamily subfamily IB hydrolase, hypothetical 1 protein. (Os01t0720400-01)	chr01	30025366	30026465	-	0	0	0	-1.171	2.73824	22.3688	188.99	23.9301	89.0488	11.5003	165.124	39.9911	211.897
Os01g0720500	Similar to Type I chlorophyll a/b-binding protein b (Fragment). (Os01t0720500-01);Non-protein coding transcript. (Os01t0720500-02)	chr01	30030998	30032054	+	4.862	5.0967	0	-1.4507	13.9529	44.6951	1046.22	6.11057	108.243	1.60192	33.0147	8.27659	312.673
Os01g0730500	Similar to Ferredoxin (Bacterial type ferredoxin family). (Os01t0730500-01)	chr01	30472593	30475205	+	-1.1978	0	0	0	35.9586	36.6996	113.169	14.6976	137.624	87.7473	129.99	31.3191	93.5081
Os01g0733500	Similar to Dehydration-induced protein RD22-like protein 1. (Os01t0733500-01)	chr01	30589859	30592513	+	1.1948	0	-1.6801	0	3.48253	177.243	29.3356	18.8733	26.4541	80.706	60.9174	63.4361	17.149
Os01g0739200	Protein-tyrosine phosphatase, dual specificity domain containing protein. (Os01t0739200-01)	chr01	30868528	30871602	+	1.9008	0	0	0	13.1494	42.2026	25.0227	21.1514	35.7589	11.7799	29.2321	16.9738	30.7132
Os01g0739500	Conserved hypothetical protein. (Os01t0739500-01)	chr01	30885172	30886338	-	1.3868	0	0	0	83.8727	189.371	135.65	155.825	34.7037	75.4834	126.448	122.809	40.9741
Os01g0747300	Similar to Plant-specific domain TIGR01615 family protein. (Os01t0747300-01)	chr01	31272337	31274375	+	1.5458	0	0	0	15.9605	42.7085	37.5718	16.889	15.3755	15.2471	41.5634	19.0226	9.25673
Os01g0749200	Chloroplast ribosome L13 protein, Chloroplast development under low temperature conditions (Os01t0749200-01)	chr01	31367052	31369399	+	0	1.3478	0	1.4606	401.498	287.337	141.658	126.027	97.4547	368.658	60.0973	186.889	37.419
Os01g0757200	GA 2-oxidase3, GA metabolism (Os01t0757200-01)	chr01	31795105	31797640	+	-1.0674	0	2.5049	0	0.636815	23.318	1.93598	30.9619	0.9964	50.9325	6.29556	5.72131	1.07238
Os01g0760600	Aspartate aminotransferase, cytoplasmic (EC 2.6.1.1) (Transaminase A). (Os01t0760600-01);Aspartate aminotransferase, cytoplasmic (EC 2.6.1.1) (Transaminase A). (Os01t0760600-02);Aspartate aminotransferase, cytoplasmic (EC 2.6.1.1) (Transaminase A). (Os01t0760600-03);Similar to Aspartate aminotransferase. (Os01t0760600-04)	chr01	31998877	32003690	-	1.2046	0	0	-1.5893	6.91934	45.0598	36.0878	37.2102	9.44161	20.3774	39.0625	43.0452	30.0232
Os01g0769900	Similar to PTAC12 (PLASTID TRANSCRIPTIONALLY ACTIVE12). (Os01t0769900-01)	chr01	32470279	32476597	+	-1.0232	0	-1.5431	0	67.2208	24.2748	3.67473	8.1296	3.68087	51.4244	4.58289	24.8494	4.27456
Os01g0770200	Aromatic L-amino acid decarboxylase (AADC), Conversion of tyrosine into tyramine (Os01t0770200-01)	chr01	32501036	32502957	-	1.2561	0	0	0	24.87	37.2096	18.4572	14.775	15.5141	16.2374	27.6635	18.7743	12.2416
Os01g0777700	Similar to acid phosphatase/ oxidoreductase/ transition metal ion binding. (Os01t0777700-00)	chr01	32910354	32925363	-	0	0	-1.5424	0	21.3429	11.5948	10.1554	6.32135	6.59992	12.9154	9.14211	19.3128	13.5753
Os01g0778800	Peptidase M16, core domain containing protein. (Os01t0778800-01)	chr01	32965371	32976817	+	0	0	0	-1.6293	13.892	12.5145	29.7555	89.0436	16.7058	7.6765	17.1876	118.217	54.6163
Os01g0791033	Similar to ribulose-1,5-bisphosphate carboxylase/oxygenase large subunit. (Os01t0791033-00)	chr01	33533878	33534687	-	0	0	4.1533	2.1594	85.6085	447.538	136.718	581.656	181.826	662.501	160.521	34.2872	43.0126
Os01g0795000	Subtilase. (Os01t0795000-01)	chr01	33668016	33672415	+	0	0	0	-3.3041	0.136987	0.022381	1.04975	2.58468	0.699598	0.17477	0.825798	10.2349	7.30227
Os01g0805000	50S ribosomal protein L34. (Os01t0805000-01)	chr01	34133841	34135636	-	0	0	0	1.9382	292.258	304.237	127.473	139.584	102.766	352.954	66.9988	189.74	28.3386
Os01g0814800	Similar to Cysteine synthase, chloroplast precursor (EC 2.5.1.47) (O-acetylserine sulfhydrylase) (O-acetylserine (Thiol)-lyase) (CSase B) (CS-B) (OAS-TL B). (Os01t0814800-01)	chr01	34647146	34650771	-	-1.6083	0	0	0	38.8883	9.30966	0.802614	6.03821	0.833353	29.5859	0.572324	11.114	0.618551
Os01g0815400	Conserved hypothetical protein. (Os01t0815400-01)	chr01	34674484	34676184	-	0	0	1.6309	0	29.5486	148.242	124.065	139.021	73.6925	171.978	95.7933	47.0817	74.9061
Os01g0815700	Zinc finger, RanBP2-type domain containing protein. (Os01t0815700-01)	chr01	34678036	34682189	+	-1.0641	0	0	0	42.2924	21.4978	20.2182	14.3844	17.3289	46.8497	19.2861	18.2405	16.9369
Os01g0818300	K Homology domain containing protein. (Os01t0818300-01)	chr01	34852308	34855786	+	-1.6152	0	0	0	15.9105	7.98148	1.87699	11.1069	2.2889	25.486	4.1755	8.74151	2.92002
Os01g0818700	Leucine-rich repeat, N-terminal domain containing protein. (Os01t0818700-01)	chr01	34873061	34880637	-	0	0	-1.7298	-1.9604	27.506	23.2841	28.3051	10.0814	8.24448	20.6476	19.0806	35.0726	33.9073
Os01g0823600	Conserved hypothetical protein. (Os01t0823600-01)	chr01	35175501	35176458	+	-3.0366	0	0	0	24.6815	3.38548	1028	6.15963	2936.36	28.9545	1028.93	19.7683	2058.34
Os01g0825500	Nodulin-like domain containing protein. (Os01t0825500-01);Similar to nodulin-like protein. (Os01t0825500-02)	chr01	35303468	35305739	-	1.0309	0	0	0	16.5476	60.0398	254.747	16.5437	184.634	30.6275	254.995	17.0767	194.851
Os01g0825800	Amino acid transporter, transmembrane domain containing protein. (Os01t0825800-01);Similar to Amino acid-polyamine transporter. (Os01t0825800-02)	chr01	35320840	35327164	-	0	-1.8398	-2.083	0	8.46978	10.3258	14.7111	4.75226	25.4795	8.07113	56.8626	21.1194	11.3319
Os01g0827400	Prenylated rab acceptor PRA1 family protein. (Os01t0827400-01)	chr01	35407605	35408396	-	0	0	1.9432	0	16.0392	26.0024	10.8295	45.9836	4.13436	29.5344	8.6087	12.542	6.20269
Os01g0829000	Thioredoxin-like fold domain containing protein. (Os01t0829000-01)	chr01	35477420	35479511	+	-1.2191	0	0	0	75.4079	28.2322	1.89574	17.2084	4.47688	68.5038	2.15913	28.6394	2.47353
Os01g0834900	Hypothetical conserved gene. (Os01t0834900-01)	chr01	35781678	35782089	-	4.5299	0	0	0	23.3629	407.671	9.06354	32.8966	17.4171	18.3939	20.4682	18.5334	11.6098
Os01g0839200	DUF966 family protein, Abiotic stress response (Os01t0839200-01)	chr01	36002559	36005000	-	2.7047	0	0	0	0.561254	23.4594	2.54224	3.4575	0.995261	3.75078	2.34959	3.13733	2.21618
Os01g0846450	Hypothetical conserved gene. (Os01t0846450-01);Homolog of Arabidopsis thaliana HEN1 suppressor 1, Heading date (Os01t0846450-02)	chr01	36353072	36358534	+	0	0	0	1.2994	16.2054	13.507	10.9461	18.745	38.3934	15.1678	10.8946	14.771	16.4845
Os01g0847100	Conserved hypothetical protein. (Os01t0847100-01)	chr01	36392080	36392685	+	1.9865	0	0	0	72.9352	127.283	16.3678	160.741	5.86317	33.4791	23.6863	125.668	12.2664
Os01g0850700	Similar to Laccase-7. (Os01t0850700-01);Cupredoxin domain containing protein. (Os01t0850700-02)	chr01	36622829	36627662	+	1.9915	0	0	0	5.64986	38.1504	7.30423	10.1167	0.833935	9.99982	4.95167	6.90899	1.32179
Os01g0850900	SOUL haem-binding protein domain containing protein. (Os01t0850900-01)	chr01	36639626	36640552	+	0	0	-1.2316	0	15.328	18.638	119.525	44.807	280.477	32.1209	149.036	110.362	387.343
Os01g0854000	Similar to AER. (Os01t0854000-01)	chr01	36794890	36796983	+	2.2822	0	0	0	31.3639	31.6499	144.222	16.0711	49.1737	6.78215	90.997	15.9736	93.2537
Os01g0857000	Double-stranded RNA-binding-like domain containing protein. (Os01t0857000-01);Similar to CPL2 (CTD phosphatase-like 2); double-stranded RNA binding. (Os01t0857000-02)	chr01	37023812	37031493	-	0	0	0	-1.2512	18.1252	17.292	21.1327	13.0537	14.6641	18.5792	19.3817	23.7499	36.8887
Os01g0859200	Alpha/beta hydrolase fold-1 domain containing protein. (Os01t0859200-01);Conserved hypothetical protein. (Os01t0859200-02);Alpha/beta hydrolase fold-1 domain containing protein. (Os01t0859200-03)	chr01	37154448	37157448	+	-1.17	0	0	0	80.0355	39.5397	59.6475	49.1214	57.7588	92.7328	84.2159	51.8214	46.6883
Os01g0863300	Similar to MCB2 protein. (Os01t0863300-01)	chr01	37358205	37359556	+	2.314	0	0	0	1.78523	32.7089	2.49975	13.7357	7.93689	6.85613	3.96001	11.7776	6.67156
Os01g0869800	22-kDa Photosystem II protein, Photoprotection (Os01t0869800-01)	chr01	37697024	37699582	+	0	1.0153	0	0	139.452	315.916	543.928	116.246	1573.95	191.241	290.551	217.39	1532.98
Os01g0881300	Non-protein coding transcript. (Os01t0881300-01);MtN3 and saliva related transmembrane protein family protein. (Os01t0881300-02)	chr01	38254053	38257595	+	1.1405	0	0	0	151.185	200.114	75.3318	167.497	25.6225	94.6125	64.1937	131.167	19.3198
Os01g0882500	Similar to NADH dehydrogenase I subunit N. (Os01t0882500-00)	chr01	38306570	38307754	-	0	0	0	1.3402	239.642	278.972	91.8306	238.843	99.5147	264.045	63.4388	271.222	41.5375
Os01g0888900	Conserved hypothetical protein. (Os01t0888900-01)	chr01	38645146	38645757	-	3.5285	0	0	0	3.85174	43.177	5.81558	23.1253	2.50442	3.9001	16.8087	17.5558	2.64046
Os01g0892800	Similar to Ankyrin-kinase. (Os01t0892800-01);Integrin-linked protein kinase domain containing protein. (Os01t0892800-02)	chr01	38818767	38822164	+	5.3723	0	0	0	0.0397328	12.9507	0.672684	0.811225	0.634117	0.325876	1.92343	1.06608	1.41201
Os01g0894300	Similar to Fructokinase 1. (Os01t0894300-01);Fructokinase (Fragment). (Os01t0894300-02)	chr01	38884960	38887720	-	1.0712	0	0	0	39.732	97.2893	76.7457	103.361	61.6648	48.2617	94.2999	85.6518	49.7872
Os01g0896500	Rhodanese-like domain containing protein. (Os01t0896500-01);Similar to predicted protein. (Os01t0896500-02)	chr01	38961459	38966130	-	1.2361	0	0	0	67.6265	78.6282	297.95	23.8309	258.877	34.7921	184.162	47.3382	336.227
Os01g0899800	Pathogenesis-related transcriptional factor and ERF domain containing protein. (Os01t0899800-01)	chr01	39141130	39145472	-	0	0	0	-5.1639	0	0	0.254141	0.351397	0.151728	0.0216594	0.56443	2.18295	5.74826
Os01g0902100	Similar to MRP-like ABC transporter. (Os01t0902100-00)	chr01	39276426	39281147	-	0	0	0	2.665	0.25125	0.805201	1.46383	0.721162	14.312	1.05676	1.67702	0.359008	2.38484
Os01g0905200	Exo70 exocyst complex subunit family protein. (Os01t0905200-01);Similar to Leucine zipper protein-like. (Os01t0905200-02)	chr01	39408313	39410361	+	2.654	0	0	0	1.02152	20.6118	1.60809	4.0754	1.19556	3.41335	1.11965	3.75993	1.07563
Os01g0910500	Conserved hypothetical protein. (Os01t0910500-01)	chr01	39670759	39672253	-	3.6809	0	0	0	28.0752	93.3133	42.6183	58.5578	8.90077	7.58367	19.2425	37.5156	21.1859
Os01g0910900	Conserved hypothetical protein. (Os01t0910900-01)	chr01	39682842	39683433	-	0	0	0	1.9117	2053.65	919.189	1117.95	2643.43	2904.77	1736.42	2128.53	1876.53	815.844
Os01g0911200	Ribophorin II family protein. (Os01t0911200-01)	chr01	39696056	39703152	+	0	0	-1.0242	-1.2214	37.1476	24.9015	27.3041	20.0776	13.9563	21.6811	22.7978	42.8293	34.39
Os01g0929100	Conserved hypothetical protein. (Os01t0929100-01);Similar to predicted protein. (Os01t0929100-02);Similar to predicted protein. (Os01t0929100-03)	chr01	40785129	40786742	+	0	0	-1.0627	0	947.574	602.642	129.718	324.325	83.7657	736.079	79.6397	710.578	56.2001
Os01g0930400	Potassium transporter, High-affinity K acquisition, Root-to-shoot K transport, K-regulated salt tolerance (Os01t0930400-01)	chr01	40825678	40830191	+	0	0	0	-1.4191	7.06153	9.53072	72.1497	109.08	33.5869	22.663	54.9386	139.294	94.919
Os01g0930800	Glycoside hydrolase, family 1 protein. (Os01t0930800-01)	chr01	40842288	40848191	+	0	0	-1.0309	0	160.968	77.271	80.0181	39.6723	37.7005	127.629	72.3162	85.0265	40.2237
Os01g0931100	Conserved hypothetical protein. (Os01t0931100-01);Protein of unknown function DUF1624 domain containing protein. (Os01t0931100-02)	chr01	40858427	40861827	-	1.3058	0	0	0	75.11	48.3352	48.27	40.3985	36.1344	20.3781	55.7096	37.3441	23.6948
Os01g0934100	C2 calcium-dependent membrane targeting domain containing protein. (Os01t0934100-01)	chr01	40973410	40974780	-	1.0114	0	0	0	31.4741	172.567	97.6272	121.454	78.0529	89.2244	95.6663	88.0276	96.6514
Os01g0935900	Similar to Succinate dehydrogenase subunit 4. (Os01t0935900-01);Similar to Succinate dehydrogenase subunit 4. (Os01t0935900-02)	chr01	41085902	41088168	-	0	0	1.0242	0	55.8419	91.0806	78.0479	147.48	80.8273	94.6306	101.924	76.0565	67.0637
Os01g0938100	Photosystem II protein Psb28, class 1 domain containing protein. (Os01t0938100-01)	chr01	41187052	41188691	+	0	1.0545	0	0	68.9403	178.699	299.523	55.6534	668.196	120.007	155.717	70.3927	564.396
Os01g0940700	Similar to Glucan endo-1,3-beta-glucosidase GII precursor (EC 3.2.1.39) ((1->3)- beta-glucan endohydrolase GII) ((1->3)-beta-glucanase isoenzyme GII) (Beta-1,3-endoglucanase GII). (Os01t0940700-01);Similar to Beta 1,3-glucanase. (Os01t0940700-02)	chr01	41346647	41348373	+	0	1.3002	0	0	9.05801	1.91675	225.072	231.038	52.4835	10.4922	98.6829	133.119	76.5967
Os01g0940800	Similar to Beta-1,3-glucanase precursor. (Os01t0940800-01)	chr01	41349731	41351118	+	0	0	1.91	0	4.42145	8.08379	29.9706	139.152	8.45652	18.7553	15.2404	38.8383	11.1195
Os01g0944700	Similar to Beta-1,3-glucanase precursor. (Os01t0944700-01)	chr01	41533329	41535615	-	0	0	0	-6.1521	0.101598	0.0414977	0.452649	14.0195	0.216193	0.0925858	0.231993	7.49649	16.2474
Os01g0944900	Similar to Glucan endo-1,3-beta-D-glucosidase. (Os01t0944900-01)	chr01	41539758	41540817	-	0	0	0	1.5849	1.29724	3.48193	33.0263	28.7907	61.4527	9.2322	18.6758	30.4717	21.6478
Os01g0947700	Conserved hypothetical protein. (Os01t0947700-01)	chr01	41677883	41681803	-	-6.3992	5.4992	0	0	0	0	6.14434	0	0.0196692	12.1634	0	0.0381554	0
Os01g0949500	Similar to Calmodulin (CaM). (Os01t0949500-01)	chr01	41826111	41827156	-	1.6783	0	0	0	16.9646	170.086	109.107	29.6168	178.633	55.393	122.989	24.2902	203.185
Os01g0959900	Similar to predicted protein. (Os01t0959900-01);Similar to NDH-O (NAD(P)H:plastoquinone dehydrogenase complex subunit O). (Os01t0959900-02)	chr01	42312149	42313573	+	0	1.2687	0	0	326.535	388.189	112.782	232.83	99.373	410.553	50.5409	274.823	57.7485
Os01g0960400	Protein kinase, core domain containing protein. (Os01t0960400-01);Similar to predicted protein. (Os01t0960400-02);Similar to Leucine-rich repeat transmembrane protein kinase. (Os01t0960400-03)	chr01	42336297	42348672	-	0	0	0	-1.4208	34.1609	62.6895	42.1619	49.4922	9.30255	44.6981	45.542	57.9918	26.3204
Os01g0962700	Similar to Peroxidase 12 precursor (EC 1.11.1.7) (Atperox P12) (PRXR6) (ATP4a). (Os01t0962700-01)	chr01	42429502	42432547	+	0	0	0	-1.9156	77.2444	201.365	238.481	578.708	40.0954	136.429	213.716	453.616	159.861
Os01g0963000	Similar to Peroxidase BP 1 precursor. (Os01t0963000-01);Similar to Peroxidase BP 1 precursor. (Os01t0963000-04)	chr01	42441660	42442936	+	-3.3417	1.5008	1.3468	-2.5861	0.887682	17.8728	358.501	581.36	28.3896	188.865	136.785	239.74	180.153
Os01g0965400	Chloroplast-targeted UMP kinase, Regulation of leaf colour (Os01t0965400-01)	chr01	42562823	42566993	+	-1.2127	0	0	0	99.9949	52.3303	29.8272	31	47.1508	126.419	34.9852	43.0456	31.2677
Os01g0971000	Conserved hypothetical protein. (Os01t0971000-02)	chr01	42838976	42839507	+	2.028	0	0	0	945.639	1440.02	659.908	2162.63	278.018	368.012	878.006	1232.83	479.079
Os01g0974200	RicMT (Metallothionein-like protein). (Os01t0974200-01);RicMT (Metallothionein-like protein). (Os01t0974200-02);Conserved hypothetical protein. (Os01t0974200-03)	chr01	43047164	43047861	+	2.6051	0	2.5547	-1.1286	30.3024	1147.3	675.387	2171.34	188.959	196.544	693.025	387.628	436.603
Os01g0975300	MYB-related transcription factor, Drought and salinity tolerance (Os01t0975300-01);Similar to Myb factor protein. (Os01t0975300-02)	chr01	43096401	43097949	+	-1.7518	0	1.9628	0	80.7549	69.5865	48.5039	359.342	29.2755	244.263	94.7563	96.6873	61.6424
Os01g0975900	Similar to Tonoplast membrane integral protein ZmTIP1-2. (Os01t0975900-01);Similar to Tonoplast membrane integral protein ZmTIP1-2. (Os01t0975900-02)	chr01	43115747	43117221	-	0	0	0	1.3492	9.81931	106.895	110.891	28.1702	1243.86	102.691	211.27	51.3708	515.968
Os02g0106100	Similar to Fructosyltransferase. (Os02t0106100-01)	chr02	343057	346875	+	0	0	0	1.5348	0.0536278	0.854272	12.3287	0.83063	29.756	0.048871	14.8417	0.719453	10.8525
Os02g0111700	Similar to 60S ribosomal protein L37-A (L37-1). (Os02t0111700-01)	chr02	633586	635778	+	0	0	1.123	0	154.281	280.747	121.717	326.218	137.701	377.53	196.16	157.098	96.5151
Os02g0114033	Glutamine-Leucine-Glutamine, QLQ domain containing protein. (Os02t0114033-00)	chr02	755937	759433	-	0	0	-2.5744	-1.7481	11.0197	7.02646	10.0226	1.65446	3.3499	5.05233	6.75182	10.3361	11.8917
Os02g0115700	Catalase isozyme A (EC 1.11.1.6) (CAT-A). (Os02t0115700-01);Similar to Catalase. (Os02t0115700-02);Similar to Catalase. (Os02t0115700-03)	chr02	825041	827640	-	0	0	0	-1.6841	1561.95	2094.85	873.358	1461	41.3616	1121.88	482.127	1017.8	140.458
Os02g0126400	Calcium-dependent protein kinase, Positive regulator of the salt and drought stress responses (Os02t0126400-01);Similar to Calcium-dependent protein kinase. (Os02t0126400-02)	chr02	1387873	1394276	+	1.5339	0	0	0	21.8695	65.7253	44.7716	49.8188	15.7979	23.6573	42.7451	50.5221	21.7158
Os02g0129800	Conserved hypothetical protein. (Os02t0129800-01)	chr02	1558563	1559143	-	2.5641	0	0	0	80.6943	106.06	287.515	21.8201	259.248	18.6923	456.639	64.5493	201.481
Os02g0131050	Hypothetical gene. (Os02t0131050-01)	chr02	1615699	1630951	-	0	0	0	-1.6624	5.14483	4.92332	9.64504	4.39361	7.20854	5.58964	5.07756	10.7428	24.1141
Os02g0137200	Similar to 50S ribosomal protein L3-1, chloroplast precursor. (Os02t0137200-01);Similar to 50S ribosomal protein L3. (Os02t0137200-02)	chr02	1972939	1974762	-	0	0	0	2.433	178.192	165.322	45.4325	129.94	61.2152	201.133	32.4557	109.649	11.9797
Os02g0138600	Protein of unknown function DUF1677, Oryza sativa family protein. (Os02t0138600-01)	chr02	2064263	2065735	+	0	2.1659	0	0	79.1267	50.9849	62.9414	9.26381	31.1686	56.6333	15.1448	13.7165	17.0263
Os02g0140400	Similar to Beta-amyrin synthase. (Os02t0140400-01)	chr02	2161770	2166648	-	2.6562	-1.48	-1.531	-1.1276	24.7071	102.814	25.9167	62.0205	26.7737	16.9994	78.0631	187.987	61.82
Os02g0140500	Similar to cycloartenol synthase. (Os02t0140500-00)	chr02	2177575	2178755	-	2.1308	-2.5276	-3.4484	-2.9971	4.94559	48.4809	13.1324	22.1447	10.103	11.5377	81.7615	253.553	85.2409
Os02g0148000	CCT domain containing protein. (Os02t0148000-01)	chr02	2638443	2642064	+	-1.1068	1.8308	0	0	264.626	64.0413	50.4062	18.6822	41.615	143.756	15.2997	37.3661	26.4734
Os02g0151800	Similar to Ca2+/calmodulin-dependent protein kinase phosphatase. (Os02t0151800-01)	chr02	2850259	2862114	-	0	-5.9915	0	-4.8379	3.95923	1.844	0.830101	64.7922	1.0293	2.10605	57.0261	70.4574	31.1079
Os02g0154600	Domain of unknown function DUF250 domain containing protein. (Os02t0154600-01);Domain of unknown function DUF250 domain containing protein. (Os02t0154600-02)	chr02	2995581	3001388	+	0	4.1714	0	4.6853	13.6535	13.5987	5.93695	0.2165	8.3759	11.4336	0.355776	0.655846	0.344038
Os02g0157600	Arsenate (As(V)) reductase, Rhodanase-like protein, As(V) tolerance, Control of arsenic (As) accumulation (Os02t0157600-01);Rhodanese-like domain containing protein (Os02t0157600-02)	chr02	3142202	3144660	+	1.8803	0	0	3.6344	61.9639	52.0546	35.0079	6.12604	41.801	14.7377	11.8813	5.07933	3.55729
Os02g0160500	Hypothetical conserved gene. (Os02t0160500-01)	chr02	3271379	3272038	-	2.0481	0	1.1433	1.3692	910.464	2009.62	1560.33	628.496	1840.09	506.485	3168	298.449	752.746
Os02g0173200	VQ domain containing protein. (Os02t0173200-01)	chr02	4008991	4010136	+	0	0	0	-1.2712	20.7981	55.2643	63.9979	121.646	18.177	57.8491	52.084	150.241	46.3638
Os02g0176700	Similar to autoinhibited calcium ATPase. (Os02t0176700-00)	chr02	4196026	4208370	-	0	0	-1.3574	-2.2295	11.5983	14.1445	17.765	15.2835	13.3204	13.3464	13.2043	41.0754	66.0144
Os02g0177600	4-coumarate:coenzyme A ligase, Lignin biosynthesis, Defense against wounding (Os02t0177600-01)	chr02	4280502	4285929	+	0	0	1.2895	0	2.37175	26.0253	61.7451	95.4267	75.9429	35.2538	86.3598	40.9475	65.6194
Os02g0177700	Uncharacterised protein family UPF0497, trans-membrane plant subgroup domain containing protein. (Os02t0177700-01)	chr02	4286999	4288829	-	2.4018	0	0	0	50.6768	107.475	35.2636	64.2847	23.5442	21.1982	44.7007	54.0118	18.2658
Os02g0178100	Similar to CONSTANS-like protein CO6. (Os02t0178100-01)	chr02	4315391	4316956	+	1.2368	0	0	0	98.1238	169.686	256.171	43.6099	268.452	75.0468	350.902	49.3729	164.946
Os02g0181200	Hypothetical protein. (Os02t0181200-00)	chr02	4543013	4543405	-	1.2234	0	0	0	17.6612	348.982	115.06	155.543	28.541	155.784	111.55	156.811	63.8162
Os02g0181300	WRKY transcription factor, Defense response (Os02t0181300-01)	chr02	4542938	4544874	+	0	0	1.196	0	18.2024	398.884	121.265	349.706	60.5698	320.512	141.709	160.108	44.7405
Os02g0184300	Hypothetical protein. (Os02t0184300-00)	chr02	4694037	4699309	+	0	0	-1.7416	-1.2523	55.7552	31.7975	54.8233	10.0062	14.7807	15.8491	36.0165	35.0962	37.2114
Os02g0187100	Similar to cyclase. (Os02t0187100-00)	chr02	4831212	4833985	+	1.0053	0	0	0	105.416	244.971	39.8842	98.213	28.9443	127.198	57.9298	160.935	27.4792
Os02g0188000	UDP-glucuronosyl/UDP-glucosyltransferase family protein. (Os02t0188000-01)	chr02	4888511	4890272	-	-1.2626	0	0	0	22.4212	13.9771	41.7277	32.2557	90.4178	34.9531	51.4755	42.9707	93.1356
Os02g0189000	Similar to Chloroplast 30S ribosomal protein S21 (Fragment). (Os02t0189000-01)	chr02	4936530	4937799	-	0	0	0	1.2271	268.003	268.862	244.149	134.847	334.62	226.272	194.023	157.827	151.062
Os02g0192700	Similar to Thioredoxin peroxidase. (Os02t0192700-02)	chr02	5166998	5167991	-	1.0939	0	0	0	96.309	124.417	27.2362	37.5664	59.5755	60.7521	8.00246	47.2469	50.8525
Os02g0194100	Similar to Citrate synthase (EC 4.1.3.7). (Os02t0194100-01)	chr02	5242740	5249321	-	0	0	0	-1.0031	22.7083	38.7007	56.6016	45.0599	44.557	32.1838	47.8212	52.683	94.3805
Os02g0194700	Similar to Lipoxygenase 2.3, chloroplast precursor (EC 1.13.11.12) (LOX2:Hv:3). (Os02t0194700-01);Similar to Lipoxygenase. (Os02t0194700-02)	chr02	5276686	5282626	-	0	0	-1.1455	0	51.6766	25.4792	223.288	13.2469	422.879	47.9976	278.491	30.7378	320.468
Os02g0196300	Similar to Outer envelope protein of 80 kDa. (Os02t0196300-01)	chr02	5373070	5380161	-	-1.024	0	0	0	38.9588	20.2741	17.306	21.7395	17.348	42.9719	16.606	26.386	24.0151
Os02g0197125	Hypothetical protein. (Os02t0197125-00)	chr02	5442003	5447054	-	0	0	0	1.4618	16.0629	29.1215	43.1119	31.8331	66.1952	41.1457	68.9296	14.9422	25.396
Os02g0197600	Chlorophyll a/b-binding protein type III (Fragment). (Os02t0197600-01);Similar to Chlorophyll a-b binding protein 8. (Os02t0197600-02);Chlorophyll a/b-binding protein type III (Fragment). (Os02t0197600-03)	chr02	5468648	5470490	-	1.2135	0	0	0	1033.97	1204.53	5338.5	690.192	5046.75	541.382	4566.87	666.208	3731.96
Os02g0198500	Conserved hypothetical protein. (Os02t0198500-01);Hypothetical conserved gene. (Os02t0198500-02)	chr02	5519299	5519921	-	1.7531	0	0	0	45.9724	173.565	51.8144	130.252	56.9773	53.6704	99.0744	142.199	34.2204
Os02g0205300	Similar to TAT-binding protein homolog (Fragment). (Os02t0205300-01);Similar to TAT-binding protein homolog (Fragment). (Os02t0205300-02)	chr02	5918931	5923654	-	0	0	0	-1.0222	50.7926	83.829	64.9582	54.8245	38.1711	82.9894	67.179	93.7026	81.9309
Os02g0206700	UDP-glucuronosyl/UDP-glucosyltransferase family protein. (Os02t0206700-01)	chr02	5978219	5979957	-	0	0	0	1.1273	0.978993	3.2605	17.8831	0.848303	45.8713	4.97549	22.9051	1.32116	22.1905
Os02g0208500	Conserved hypothetical protein. (Os02t0208500-01)	chr02	6078179	6079111	-	1.9698	0	0	0	12.9402	200.927	17.2525	23.5637	22.5671	53.465	4.70998	21.6877	28.1413
Os02g0212500	Conserved hypothetical protein. (Os02t0212500-01)	chr02	6270314	6271547	+	1.6379	0	0	0	16.3222	71.4247	38.6142	72.846	50.474	23.9208	73.67	50.4337	35.4287
Os02g0224100	Protein phosphatase 2C domain containing protein. (Os02t0224100-01);Similar to catalytic/ protein phosphatase type 2C. (Os02t0224100-02)	chr02	6956599	6959803	+	1.0099	0	0	0	38.3615	53.2557	25.7579	59.7276	10.0254	27.5653	34.3093	72.4517	15.2925
Os02g0228300	Protein kinase, core domain containing protein. (Os02t0228300-01)	chr02	7220633	7224467	-	0	0	0	-1.2266	21.2694	6.45279	29.863	13.9216	19.6913	4.92186	22.1588	23.9284	48.696
Os02g0240300	Similar to Class III peroxidase GvPx2b (Fragment). (Os02t0240300-01)	chr02	7948543	7949997	+	2.9592	2.397	0	0	82.6832	179.239	28.7723	233.332	0.675844	24.023	5.89859	226.974	2.29919
Os02g0255801	Non-protein coding transcript. (Os02t0255801-00)	chr02	8813629	8814915	+	0	0	-2.9793	0	46.4146	11.1927	16.7042	2.09375	8.92749	12.5344	6.59681	17.318	12.372
Os02g0257300	Rhodanese-like domain containing protein. (Os02t0257300-00)	chr02	8873101	8875996	+	1.0704	2.0274	0	0	178.547	124.697	184.138	59.8178	76.7946	61.8911	48.7703	103.293	132.421
Os02g0257400	Non-protein coding transcript. (Os02t0257400-01)	chr02	8876190	8876441	+	2.3156	0	0	0	67.2985	141.368	72.007	82.3214	56.9511	29.599	31.3279	40.4903	32.3193
Os02g0259600	Similar to 50S ribosomal protein L21, chloroplast precursor (CL21) (CS-L7). (Os02t0259600-01);Similar to 50S ribosomal protein L21. (Os02t0259600-02)	chr02	9005264	9007486	-	0	1.3316	0	1.1157	529.396	383.301	240.856	166.693	135.581	447.295	103.334	257.999	66.1195
Os02g0269200	Dynein light chain, type 1 family protein. (Os02t0269200-01)	chr02	9641620	9642458	+	1.4228	0	0	0	128.1	130.788	3.28713	129.275	0.686871	50.8469	5.72807	74.3306	0.819362
Os02g0274100	3-hydroxyacyl-CoA dehydrogenase, Multifunctional protein, RNA- and microtubule-binding protein, Salicylic acid (SA) biosynthesis, Maintenance of root meristem activity, Beta -oxidation of fatty acids (Os02t0274100-01);Similar to Peroxisomal fatty acid beta-oxidation multifunctional protein. (Os02t0274100-02)	chr02	10001543	10010228	+	0	0	0	-1.1602	76.9854	100.169	83.8335	146.491	50.102	94.6321	104.472	175.17	118.334
Os02g0275200	Xyloglucan fucosyltransferase family protein. (Os02t0275200-01);Hypothetical conserved gene. (Os02t0275200-02)	chr02	10088213	10094968	-	0	0	0	-1.656	10.3182	9.65397	22.3333	54.219	6.57176	15.4222	12.7507	49.372	21.8869
Os02g0285800	Similar to GTP-binding protein typA (Tyrosine phosphorylated protein A). (Os02t0285800-01);Similar to predicted protein. (Os02t0285800-02)	chr02	10739451	10747067	+	0	0	-1.2142	0	56.539	65.6286	178.357	28.8741	484.022	62.455	129.874	70.2657	462.584
Os02g0291500	Conserved hypothetical protein. (Os02t0291500-01)	chr02	11066134	11067381	-	-1.2206	0	0	0	89.2904	38.4884	15.4048	48.0617	15.0926	93.4892	23.1365	50.8433	10.2522
Os02g0301100	RAG1-activating protein 1 homologue domain containing protein. (Os02t0301100-01)	chr02	11592365	11596449	-	0	0	2.1647	0	90.4783	296.654	39.868	644.533	19.092	363.595	38.3583	150.782	33.2307
Os02g0306401	Similar to Nicotianamine aminotransferase A. (Os02t0306401-00)	chr02	11997254	12002625	-	2.9779	0	0	1.1445	157.548	60.4426	116.811	238.757	371.236	7.99639	112.084	183.108	177.462
Os02g0315400	Similar to DC2 protein. (Os02t0315400-01)	chr02	12494315	12495107	+	0	0	1.1713	0	63.7456	75.278	43.1161	135.393	41.2036	86.6855	43.9697	63.057	43.2011
Os02g0318500	ABC transporter-like domain containing protein. (Os02t0318500-00)	chr02	12668310	12669932	-	0	0	0	-1.1393	7.7203	29.5483	28.4938	11.3405	19.7241	16.0253	33.0379	14.5573	45.915
Os02g0491400	Similar to Peptidylprolyl isomerase. (Os02t0491400-01)	chr02	17156517	17160895	-	1.0287	0	0	0	30.4172	43.2268	14.9357	25.9263	109.742	22.0836	17.3034	22.9287	145.824
Os02g0525600	Similar to H0502B11.1 protein. (Os02t0525600-01)	chr02	19202942	19204204	-	0	0	1.239	0	388.966	372.645	406.265	695.63	277.008	628.013	615.585	309.125	265.427
Os02g0526400	Similar to ATP-dependent Clp protease ATP-binding subunit. (Os02t0526400-01)	chr02	19251968	19256233	+	-1.2462	0	0	-1.1693	15.0068	32.4866	34.0318	138.353	26.9572	80.3218	38.9048	145.161	64.0707
Os02g0527200	Similar to OSIGBa0142C11.2 protein. (Os02t0527200-01)	chr02	19303396	19304620	-	3.2267	0	0	0	9.94099	127.162	28.6428	14.752	69.0983	14.1584	43.9859	13.2075	50.8882
Os02g0527600	Similar to CTR1-like protein kinase. (Os02t0527600-01)	chr02	19324219	19332130	-	-1.274	0	1.7052	0	3.3512	8.31375	13.761	20.4623	12.0934	20.9554	14.4159	6.58202	14.5742
Os02g0532500	Germin-like protein, Fungal blast and bacterial blight resistance (Os02t0532500-01)	chr02	19597550	19598541	-	0	0	1.0246	0	5.41263	29.7649	94.2837	176.779	20.2965	36.8135	79.3418	91.1422	36.4244
Os02g0539200	Zinc finger, RING/FYVE/PHD-type domain containing protein. (Os02t0539200-01)	chr02	19981534	19983176	-	3.473	0	0	0	0	10.06	1.31395	3.61954	0.212016	0.944285	0.436819	2.67332	0.314734
Os02g0543000	Abscisic stress ripening protein 1. (Os02t0543000-01);Hypothetical conserved gene. (Os02t0543000-02);Similar to Abscisic stress ripening protein 1. (Os02t0543000-03);ABA/WDS induced protein family protein. (Os02t0543000-04);Abscisic stress ripening protein 1. (Os02t0543000-05)	chr02	20165664	20166649	-	0	0	1.2471	0	98.2194	100.933	319.978	578.449	335.294	57.8793	419.5	255.608	347.632
Os02g0564300	Conserved hypothetical protein. (Os02t0564300-01)	chr02	21420322	21422355	-	-1.0406	0	0	0	46.4538	24.957	24.8417	15.9559	40.6227	53.5108	25.1405	30.1654	36.2917
Os02g0567100	Thioredoxin domain 2 containing protein. (Os02t0567100-01)	chr02	21563496	21566565	-	0	0	0	1.4375	118.659	96.8727	91.4905	94.1705	172.564	157.401	96.6075	102.538	67.3288
Os02g0569900	Cytochrome P450 family protein. (Os02t0569900-01)	chr02	21740304	21741960	+	0	4.0363	0	-3.7297	0.197585	0	32.36	49.1881	5.67605	0	2.12955	35.846	79.5792
Os02g0570400	Similar to Ent-kaurene synthase 1A. (Os02t0570400-01)	chr02	21765011	21773418	+	0	2.4172	0	-1.9273	99.1071	44.4386	28.8016	49.7446	17.7528	60.8412	5.82252	86.3816	71.3537
Os02g0571100	Terpenoid synthase domain containing protein. (Os02t0571100-01)	chr02	21844651	21847532	+	5.5035	0	1.22	0	41.3085	64.2069	37.2065	120.772	34.5669	1.47526	37.1186	54.3812	58.8525
Os02g0571300	Terpenoid synthase domain containing protein. (Os02t0571300-01)	chr02	21853581	21863592	-	2.7595	0	0	0	11.0002	14.6372	7.25542	19.2097	1.66509	2.25293	9.13587	14.582	2.82108
Os02g0571800	Terpene synthase-like domain containing protein. (Os02t0571800-00)	chr02	21886504	21897686	-	3.2499	0	0	-1.498	10.6212	7.28825	14.7404	31.6493	6.24359	0.798524	11.1321	18.2497	18.6367
Os02g0575000	Conserved hypothetical protein. (Os02t0575000-01)	chr02	22064966	22065592	-	2.8587	0	0	0	29.8679	61.5952	75.6551	65.0693	67.6683	8.8508	65.2449	115.855	118.349
Os02g0575500	Similar to ABC transporter-like. (Os02t0575500-01);Similar to ATATH13. (Os02t0575500-02)	chr02	22077489	22085057	+	0	0	-1.0035	0	73.5232	57.7392	168.793	27.3143	186.527	51.2227	109.554	57.4389	255.493
Os02g0579800	Similar to Fw2.2. (Os02t0579800-01)	chr02	22311834	22313012	-	1.3439	0	0	0	116.504	75.6922	145.421	202.408	57.4072	31.0802	120.832	241.353	77.1323
Os02g0581100	Similar to photosystem II 5 kD protein. (Os02t0581100-01)	chr02	22390373	22390985	+	1.6165	0	0	0	200.177	537.785	357.694	206.886	169.454	182.811	392.312	137.792	140.876
Os02g0581400	Conserved hypothetical protein. (Os02t0581400-01);Conserved hypothetical protein. (Os02t0581400-02)	chr02	22415292	22426149	+	0	0	-2.4706	0	20.3773	5.29656	3.28452	1.18444	3.11737	7.51062	2.96967	6.88607	3.02294
Os02g0582600	Heavy metal transport/detoxification protein domain containing protein. (Os02t0582600-01);Heavy metal transport/detoxification protein domain containing protein. (Os02t0582600-02)	chr02	22468206	22469788	-	0	0	0	-1.5647	6.83609	1.15381	23.6105	81.8185	13.3446	1.13268	9.85616	72.2958	41.7167
Os02g0582800	Conserved hypothetical protein. (Os02t0582800-01)	chr02	22474634	22475689	-	0	0	0	-2.2593	0.281028	3.96014	19.3445	61.7304	5.60635	6.3385	7.05886	89.6868	28.3661
Os02g0582900	Conserved hypothetical protein. (Os02t0582900-01)	chr02	22477790	22478946	-	0	0	0	-6.1281	0	0	2.87944	11.7944	0.271435	0	1.32043	4.47563	20.0631
Os02g0584800	Heavy metal transport/detoxification protein domain containing protein. (Os02t0584800-01)	chr02	22553380	22554242	-	2.7121	0	0	0	21.857	117.366	130.302	208.802	90.7829	18.6682	91.3823	140.998	137.312
Os02g0586500	Similar to OSIGBa0124N08.5 protein. (Os02t0586500-01);Similar to Small nuclear ribonucleoprotein Sm D1 (snRNP core protein D1) (Sm-D1) (Sm-D autoantigen). (Os02t0586500-02)	chr02	22602418	22605754	-	0	0	1.0117	0	45.6867	34.0935	15.8144	59.62	18.0348	45.7724	24.7906	31.0143	11.7369
Os02g0588700	Conserved hypothetical protein. (Os02t0588700-01)	chr02	22696563	22697570	-	0	0	1.7115	0	40.7299	41.9222	20.7223	73.6776	27.577	48.8383	27.0559	23.597	25.7785
Os02g0589000	Lecithin:cholesterol acyltransferase family protein. (Os02t0589000-01)	chr02	22722799	22733189	-	1.1729	0	0	0	5.08486	259.851	62.7065	12.4284	73.3431	120.13	35.578	26.3857	89.9258
Os02g0603600	Conserved hypothetical protein. (Os02t0603600-01)	chr02	23643455	23651476	+	0	0	1.4462	0	4.69596	8.57746	9.30911	42.7196	3.53675	12.7421	9.59046	16.4441	10.2609
Os02g0606800	Isochorismatase hydrolase family protein. (Os02t0606800-01)	chr02	23773136	23775628	+	0	0	0	-1.3868	19.9924	28.3685	43.5828	75.3698	18.2139	25.9078	40.0953	60.3806	50.3348
Os02g0609400	Similar to Iron-stress related protein. (Os02t0609400-01);Similar to Iron-stress related protein. (Os02t0609400-02)	chr02	23909403	23913641	+	0	0	1.0899	0	80.919	62.7247	66.6379	125.732	80.1552	37.122	90.8449	61.954	47.0161
Os02g0610500	CO-like protein containing two B-box zinc finger domains and one CCT domain, Constitutive flowering repressor (Os02t0610500-01)	chr02	23989803	23991271	+	-1.3772	0	0	0	23.8708	25.8975	144.647	57.1932	97.2244	70.1183	167.143	44.6918	89.7396
Os02g0612900	Similar to Temperature stress-induced lipocalin. (Os02t0612900-01)	chr02	24152119	24153073	-	-1.488	0	0	0	432.234	177.555	32.0142	147.423	116.649	519.111	67.6361	295.27	101.256
Os02g0613900	Similar to Adenine phosphoribosyltransferase 2 (EC 2.4.2.7) (APRT). (Os02t0613900-01);Similar to adenine phosphoribosyltransferase 2. (Os02t0613900-02)	chr02	24223305	24228759	+	2.417	0	0	0	2.24501	27.6623	5.11227	16.6838	1.26066	5.39885	1.08224	6.24248	3.50895
Os02g0621300	Fatty acid hydroxylase domain containing protein. (Os02t0621300-01)	chr02	24718047	24724116	-	-1.4333	0	1.276	0	0.924107	7.87261	5.62291	27.1767	8.62426	22.1603	8.24769	11.7708	19.8607
Os02g0626100	Similar to Phenylalanine ammonia-lyase. (Os02t0626100-01);Similar to Phenylalanine ammonia-lyase. (Os02t0626100-02);Similar to Phenylalanine ammonia-lyase. (Os02t0626100-03);Non-protein coding transcript. (Os02t0626100-04)	chr02	24973448	24977287	-	0	0	0	-1.4561	127.541	319.882	604.358	689.771	339.121	403.88	501.726	529.605	983.267
Os02g0627100	Similar to Phenylalanine ammonia-lyase (EC 4.3.1.5). (Os02t0627100-01)	chr02	25006495	25009018	-	0	0	0	-2.253	3.32163	12.5664	92.845	38.0876	25.6947	12.3065	74.8779	51.6142	129.438
Os02g0629200	Similar to cDNA clone:001-039-E03, full insert sequence. (Os02t0629200-01);Similar to HvPIP2;1 protein. (Os02t0629200-02)	chr02	25162876	25166544	+	0	0	0	1.9077	1.07344	12.6857	20.214	3.07333	63.9578	7.82577	31.6361	3.02787	18.014
Os02g0634500	Similar to ATP-dependent Clp protease proteolytic subunit (EC 3.4.21.92) (Endopeptidase Clp). (Os02t0634500-01)	chr02	25431343	25432503	+	-1.0043	0	0	0	383.346	338.497	318.117	274.853	424.851	707.732	316.245	398.397	406.037
Os02g0636300	DEAD-like helicase, N-terminal domain containing protein. (Os02t0636300-01)	chr02	25510882	25513587	-	-1.0006	0	0	0	43.2553	20.1534	8.66559	16.1087	6.76052	42.0283	9.20959	23.0888	7.09699
Os02g0638300	Similar to Ferredoxin-thioredoxin reductase, variable chain (FTR-V) (Ferredoxin- thioredoxin reductase subunit A) (FTR-A). (Os02t0638300-01)	chr02	25589927	25590697	-	0	0	-1.0342	0	392.028	295.62	283.03	123.95	360.721	294.411	236.361	266.261	253.356
Os02g0649800	Similar to Cytochrome B5 homolog (Fragment). (Os02t0649800-01)	chr02	26163137	26164221	-	1.4306	0	0	-1.6457	41.8074	69.0264	62.3507	353.49	56.0078	26.6913	42.6571	253.565	185.202
Os02g0649900	Metal-nicotianamine (NA) transporter, Fe and Mn transport to the endosperm (Os02t0649900-01)	chr02	26171617	26174918	-	0	0	-1.1395	0	5.62639	15.717	3.68808	16.8236	23.842	6.95431	9.48065	38.8755	18.035
Os02g0652600	Ribosomal protein L19 family protein. (Os02t0652600-02)	chr02	26317499	26320413	-	0	0	0	1.3817	235.321	233.661	76.9219	123.485	67.4434	233.267	43.3935	156.187	27.3521
Os02g0653900	Similar to Avr9/Cf-9 rapidly elicited protein 14 (Fragment). (Os02t0653900-03)	chr02	26379646	26381606	+	1.7513	0	0	0	22.8728	84.723	43.9458	37.2843	38.3691	26.2299	50.8412	34.3552	37.5767
Os02g0654700	AP2/ERF family protein, Abiotic stress response (Os02t0654700-01)	chr02	26422187	26423485	-	2.0521	0	0	0	2.82283	55.0142	22.054	70.8002	3.05704	13.8269	13.8585	58.3658	10.3999
Os02g0661100	Similar to Trehalose-6-phosphate phosphatase. (Os02t0661100-01);Similar to Trehalose-phosphate phosphatase. (Os02t0661100-02)	chr02	26767607	26771623	-	3.1487	0	0	0	4.55951	19.9684	3.49853	3.09117	1.16788	2.34685	1.61955	3.18043	1.58367
Os02g0666200	Aquaporin. (Os02t0666200-01);Aquaporin. (Os02t0666200-02)	chr02	27044341	27047381	+	1.3019	0	0	0	105.887	396.059	576.035	138.97	646.724	167.437	668.621	141.731	700.638
Os02g0676800	Similar to Dehydration responsive element binding protein 1E (DREB1E protein). (Os02t0676800-01)	chr02	27621222	27622912	+	2.8808	0	0	0	0	19.2009	1.17314	0.190834	0.164798	2.71715	1.73305	0.75925	0.611601
Os02g0677300	Similar to CRT/DRE binding factor 1. (Os02t0677300-02)	chr02	27652935	27654206	+	6.6265	0	0	0	0.102955	17.7881	0.13761	0.144968	0.0547707	0.187646	0.188075	0.424989	0.254082
Os02g0681200	Zinc finger, RING/FYVE/PHD-type domain containing protein. (Os02t0681200-01)	chr02	27807061	27808092	-	1.7784	0	0	0	22.5879	114.756	50.8271	58.3397	18.4297	34.8662	43.407	46.6858	27.4338
Os02g0682300	RING-type E3 ligase, Negative regulation of cuticular wax biosynthesis, Drought stress response (Os02t0682300-01)	chr02	27887212	27888250	-	2.2007	0	0	0	0.126043	31.6619	5.50333	18.4134	1.0058	7.17896	4.66259	12.1619	6.34565
Os02g0698000	Similar to Phosphoribulokinase, chloroplast precursor (EC 2.7.1.19) (Phosphopentokinase) (PRKase) (PRK). (Os02t0698000-01);Similar to Phosphoribulokinase, chloroplast precursor (EC 2.7.1.19) (Phosphopentokinase) (PRKase) (PRK). (Os02t0698000-02);Similar to Phosphoribulokinase, chloroplast precursor (EC 2.7.1.19) (Phosphopentokinase) (PRKase) (PRK). (Os02t0698000-03)	chr02	28701864	28704291	+	0	1.1167	-2.1927	-1.0374	220.494	168.373	546.254	36.5661	364.763	90.178	271.997	175.335	791.189
Os02g0705100	Alpha/beta hydrolase fold-1 domain containing protein. (Os02t0705100-01)	chr02	29099105	29101290	-	-1.4752	0	-1.2023	0	20.2098	12.0953	114.229	16.445	425.162	35.0507	118.605	39.6922	355.239
Os02g0707100	Similar to Monodehydroascorbate reductase, seedling isozyme (EC 1.6.5.4) (MDAR seedling) (Ascorbate free radical reductase seedling) (AFR reductase seedling). (Os02t0707100-01);Similar to Monodehydroascorbate reductase (Fragment). (Os02t0707100-02)	chr02	29229969	29234195	-	0	0	-1.1149	0	78.2592	71.3324	103.744	41.7066	97.0445	83.7816	104.82	94.7437	87.5912
Os02g0711400	Conserved hypothetical protein. (Os02t0711400-01)	chr02	29471779	29472570	-	0	0	1.627	0	11.1613	75.5082	46.2647	98.4863	43.2788	52.74	96.2815	33.4453	24.4843
Os02g0716500	Delta12-fatty acid desaturase (Os02t0716500-01);Hypothetical protein. (Os02t0716500-03);Similar to Delta-12 fatty acid desaturase. (Os02t0716500-04)	chr02	29725329	29730352	-	0	1.4185	0	0	253.267	193.728	455.156	230.917	283.024	196.349	183.862	144.992	373.734
Os02g0718100	Non-protein coding transcript. (Os02t0718100-01)	chr02	29804949	29805545	-	0	2.0025	0	-1.5456	3.72916	3.76316	113.761	317.14	52.3971	8.5959	30.6553	235.318	161.651
Os02g0718600	Conserved hypothetical protein. (Os02t0718600-01)	chr02	29813212	29813753	+	0	0	1.5561	0	1.32892	86.9469	79.5536	390.064	103.603	102.168	46.7869	139.136	96.9579
Os02g0728100	Similar to SPPA; serine-type endopeptidase. (Os02t0728100-01);Peptidase S49 domain containing protein. (Os02t0728100-02)	chr02	30294485	30306156	-	0	0	-1.0901	0	27.2541	22.4148	11.7132	13.5716	20.7499	26.1075	7.77333	30.3053	21.9241
Os02g0731600	Similar to Threonine endopeptidase. (Os02t0731600-01)	chr02	30472233	30473053	+	0	1.25	0	0	187.299	380.468	596.964	131.248	452.644	206.854	271.022	192.254	527.738
Os02g0735800	Pentatricopeptide repeat domain containing protein. (Os02t0735800-01)	chr02	30699061	30701126	+	0	0	-1.7887	0	28.683	15.3792	4.46212	4.44041	4.48494	26.8897	2.54748	16.092	1.9085
Os02g0739100	Similar to Formin-like protein 16. (Os02t0739100-01)	chr02	30882052	30886269	-	1.0739	0	0	0	10.1054	35.0939	9.28981	16.9012	6.61654	17.3764	9.14659	20.1257	8.14753
Os02g0745100	Aquaporin NIP III subfamily protein, Aquaporin, Silicon influx transporter, Arsenic species (As) uptake, Arsenite efflux, Selenite (Se) uptake, Water transport (Os02t0745100-01)	chr02	31266328	31269935	+	0	0	0	-1.8238	12.9285	50.6413	56.7718	42.04	38.4462	56.4506	60.6998	52.2157	143.83
Os02g0745400	Glycosyl transferase, family 8 protein. (Os02t0745400-01);Glycosyl transferase, family 8 protein. (Os02t0745400-02)	chr02	31284722	31286574	+	0	0	2.1065	0	4.20087	20.7477	5.70072	27.1065	2.50133	17.7364	6.44193	6.60221	6.04917
Os02g0750100	Similar to ATP synthase. (Os02t0750100-00)	chr02	31527409	31527711	+	0	1.1493	0	0	955.181	1203.63	836.107	816.411	869.819	1021.9	407.009	1005.57	739.61
Os02g0753300	Lipoxygenase, LH2 domain containing protein. (Os02t0753300-01)	chr02	31676474	31677436	+	2.1905	0	0	0	24.5275	66.1327	8.84629	27.4955	4.66009	15.1008	7.13427	21.3191	2.37801
Os02g0754300	Ribosomal protein L29 family protein. (Os02t0754300-01)	chr02	31719725	31721468	+	0	1.1579	0	2.0444	433.079	332.268	121.125	129.918	69.7551	464.665	58.6161	228.638	17.8702
Os02g0758000	Similar to Low molecular weight heat shock protein precursor (Mitochondrial small heat shock protein 22). (Os02t0758000-01)	chr02	31920854	31922068	+	0	0	0	-1.0531	20.8827	11.8547	2.20771	6.22973	117.432	7.79493	3.28674	11.7492	257.506
Os02g0759400	Zinc finger, RING/FYVE/PHD-type domain containing protein. (Os02t0759400-01)	chr02	31967805	31969537	+	0	0	0	-1.5609	0.226704	24.1989	10.8411	4.57542	12.2613	13.2909	10.6985	7.33051	38.2311
Os02g0761400	Similar to ATPREP2. (Os02t0761400-01)	chr02	32068322	32069424	+	-1.0887	0	0	0	193.82	159.759	94.7375	152.984	376.209	354.139	146.108	179.995	268.035
Os02g0768750	Hypothetical conserved gene. (Os02t0768750-00)	chr02	32384720	32389459	+	0	0	-1.8605	-1.6524	19.3393	12.0872	15.3103	4.89589	6.37276	9.20514	12.2397	18.6481	21.1704
Os02g0777800	Protein kinase, catalytic domain domain containing protein. (Os02t0777800-01)	chr02	32915472	32918514	-	2.2286	0	0	0	11.9799	44.9162	23.5004	18.1001	7.13882	9.98898	14.7851	24.4745	11.9572
Os02g0783625	Similar to Lysine ketoglutarate reductase/saccharopine dehydrogenase. (Os02t0783625-00)	chr02	33253386	33257355	-	-1.0531	0	0	0	32.1739	26.9764	12.8578	39.0996	8.429	58.3455	19.8252	36.8316	11.4514
Os02g0789600	Similar to DEM2. (Os02t0789600-01)	chr02	33547296	33550402	+	1.624	0	0	0	5.95269	23.1102	4.91035	5.76768	5.83182	7.81477	5.57166	8.5759	8.34891
Os02g0799300	Similar to H0306F03.12 protein. (Os02t0799300-01);Similar to predicted protein. (Os02t0799300-02)	chr02	34041661	34046263	+	1.3044	0	0	0	22.666	47.9358	9.2008	25.279	5.47394	20.2293	7.78816	20.3834	7.17417
Os02g0804100	Similar to predicted protein. (Os02t0804100-01)	chr02	34295918	34296452	-	0	0	1.0158	0	181.304	343.904	146.83	373.91	182.058	433.604	203.544	193.954	114.794
Os02g0814000	Protein of unknown function DUF862, eukaryotic domain containing protein. (Os02t0814000-01)	chr02	34879586	34880996	-	1.9768	0	0	0	7.52639	49.582	20.4069	28.5381	147.745	13.1297	20.6725	29.8476	230.64
Os02g0814400	Cytochrome c, monohaem domain containing protein. (Os02t0814400-01)	chr02	34901670	34903148	+	0	1.2081	0	0	323.535	199.108	154.303	116.411	110.868	246.843	72.1136	173.94	63.6155
Os02g0815200	Similar to 29 kDa ribonucleoprotein, chloroplast precursor (RNA-binding protein cp29). (Os02t0815200-01)	chr02	34922504	34924759	+	0	0	-1.435	0	103.508	80.4569	22.9704	20.1925	40.5657	122.481	10.964	57.2672	26.2731
Os02g0815300	Hypothetical protein. (Os02t0815300-01)	chr02	34925371	34926093	+	1.7177	0	0	0	72.7249	77.0915	204.092	34.4953	232.517	24.4298	140.048	55.3297	199.548
Os02g0817900	Cytochrome P450 family protein. (Os02t0817900-01)	chr02	35091247	35099291	-	0	0	-1.1001	0	14.4906	15.5168	3.57054	8.70388	11.2368	20.0839	4.01461	19.57	16.5736
Os02g0822600	Similar to 50S ribosomal protein L9. (Os02t0822600-01);Non-protein coding transcript. (Os02t0822600-02)	chr02	35320316	35322965	-	0	0	0	2.5082	325.238	297.263	119.023	109.407	114.783	322.91	57.212	217.384	21.3218
Os02g0822900	Hypothetical conserved gene. (Os02t0822900-01)	chr02	35334956	35340821	+	-3.0168	0	0	0	0.277275	0.836335	5.22648	9.6855	0.340399	7.05562	3.89628	7.41765	0.673757
Os02g0823000	Peptidase A22B, signal peptide peptidase domain containing protein. (Os02t0823000-01)	chr02	35341752	35347359	+	0	0	1.9599	0	4.49276	6.92384	4.85511	17.3183	6.10233	6.38819	8.38183	4.6693	2.9567
Os02g0832400	Similar to Callose synthase 1 catalytic subunit. (Os02t0832400-01);Similar to Callose synthase 1 catalytic subunit. (Os02t0832400-02)	chr02	35790162	35797308	+	0	0	-1.6982	-1.9322	15.8781	15.6875	17.6751	6.34781	4.88376	13.5947	10.6952	21.606	19.6967
Os03g0103200	Similar to Physical impedance induced protein. (Os03t0103200-01)	chr03	211082	211817	+	-2.347	0	0	0	172.151	168.466	1638.3	1302.26	1322.18	893.37	1159.26	2097.43	1846.85
Os03g0103300	Hybrid proline- or glycine-rich protein, Controll of low-temperature germinability, Pre-harvest sprouting resistance (Os03t0103300-01)	chr03	219979	220919	+	0	1.2867	0	0	49.7824	242.417	578.803	1301.85	468.114	312.118	256.163	755.957	903.76
Os03g0107700	Similar to EL2 protein. (Os03t0107700-01)	chr03	470350	471075	+	2.0428	0	0	0	10.6427	84.8039	34.2364	80.5162	19.2883	21.4522	21.9954	58.2656	18.7861
Os03g0108600	Similar to DEAD-box ATP-dependent RNA helicase 50. (Os03t0108600-01)	chr03	505922	509002	+	0	0	-1.1871	0	196.035	66.0318	31.5409	36.9544	24.6997	110.62	24.7236	88.2589	11.9644
Os03g0109300	Similar to Lysine decarboxylase-like protein. (Os03t0109300-01)	chr03	537614	542549	+	0	0	1.2133	0	9.73699	22.528	19.8564	88.1052	16.687	16.9724	32.5302	39.8561	21.7397
Os03g0109500	Similar to 40S ribosomal protein S17-4. (Os03t0109500-00)	chr03	559280	559911	-	-1.182	0	1.2058	0	61.4389	84.7216	52.8996	117.803	52.9126	200.353	56.3064	53.5668	47.5584
Os03g0119300	Peptidase S8, subtilisin-related domain containing protein. (Os03t0119300-01)	chr03	1034068	1036671	-	1.9969	0	0	0	0.427478	21.9385	4.92943	3.18663	21.3767	5.72883	4.86915	3.71082	22.9114
Os03g0122200	Similar to 50S ribosomal protein L11. (Os03t0122200-01)	chr03	1232247	1234438	-	0	1.6377	0	1.444	274.761	179.498	57.1013	85.0788	60.0393	254.453	19.8144	138.58	23.3198
Os03g0122300	Similar to Flavanone 3-hydroxylase-like protein. (Os03t0122300-01);Similar to Oxidoreductase, 2OG-Fe oxygenase family protein, expressed. (Os03t0122300-02)	chr03	1235460	1244932	-	1.6669	2.985	0	0	8.38236	116.359	138.722	295.801	46.2086	38.1942	18.9188	166.05	93.6
Os03g0125000	Similar to 50S ribosomal protein L5, chloroplast. (Os03t0125000-01);Similar to 50S ribosomal protein L5, chloroplast. (Os03t0125000-02)	chr03	1433749	1435315	-	0	1.1623	0	1.3744	522.498	322.714	148.11	164.47	92.8006	316.951	71.4549	253.515	37.8265
Os03g0128200	Similar to predicted protein. (Os03t0128200-01)	chr03	1594653	1602046	-	0	0	-2.6807	-2.2266	20.7902	29.1526	29.101	4.43489	7.65143	23.4547	24.1503	29.8249	37.8437
Os03g0128700	Calcium-dependent protein kinase, isoform 11 (EC 2.7.1.-) (CDPK 11). (Os03t0128700-01)	chr03	1625098	1629527	+	2.3517	0	0	0	60.3016	151.5	58.512	86.6254	15.1936	30.9361	53.0211	128.293	29.3166
Os03g0129100	Seven transmembrane protein MLO2. (Os03t0129100-01)	chr03	1645164	1648764	-	1.2887	0	0	0	28.1	113.974	23.2338	84.7237	13.5234	48.6246	27.1284	80.5214	14.9017
Os03g0129400	Conserved hypothetical protein. (Os03t0129400-01);Similar to EST AU078206(E20111) corresponds to a region of the predicted gene. (Os03t0129400-02)	chr03	1667248	1667899	+	3.4201	0	0	0	202.37	102.136	430.94	115.25	86.9592	9.94526	267.402	95.2391	102.462
Os03g0132900	Similar to Chitinase 11. (Os03t0132900-01)	chr03	1860429	1861772	+	3.0042	0	0	0	128.246	26.6468	208.941	329.916	342.889	3.46161	145.334	278.382	252.067
Os03g0133400	Peptidoglycan-binding Lysin subgroup domain containing protein. (Os03t0133400-01)	chr03	1878911	1881709	+	1.1638	0	0	0	30.1613	63.155	92.7134	55.7715	59.7091	29.3816	78.2529	75.9361	60.6174
Os03g0137600	Conserved hypothetical protein. (Os03t0137600-01);Conserved hypothetical protein. (Os03t0137600-02)	chr03	2073420	2074942	+	0	0	-1.2412	0	58.1444	99.1865	22.584	26.4088	71.2546	124.343	13.0183	65.4808	47.2132
Os03g0140100	Cytochrome P450 family protein. (Os03t0140100-01);Similar to Cytochrome P450 family protein. (Os03t0140100-02)	chr03	2199772	2201456	+	1.3159	0	0	0	48.9361	182.896	33.5229	31.6057	15.2983	76.5716	40.332	42.5758	17.581
Os03g0146100	Tonoplast intrinsic protein (Tonoplast water channel). (Os03t0146100-01);Similar to Tonoplast intrinsic protein. (Os03t0146100-03);Similar to cDNA clone:001-014-B06, full insert sequence. (Os03t0146100-05)	chr03	2562812	2564646	-	1.8158	0	0	0	4.9463	63.5601	54.2189	5.74868	81.1961	18.8173	59.7361	8.75049	94.9428
Os03g0150600	Pi transporter, Pi homeostasis (Os03t0150600-01);Similar to Isoform 2 of Inorganic phosphate transporter 1-1. (Os03t0150600-02)	chr03	2807616	2809540	-	1.185	0	0	0	79.552	88.4178	179.294	400.342	72.4566	40.5335	144.667	394.585	125.308
Os03g0151800	Similar to Cell division control protein 48 homolog A (AtCDC48a). (Os03t0151800-02);Hypothetical conserved gene. (Os03t0151800-03)	chr03	2852295	2856681	-	0	0	1.2468	1.1378	25.3133	40.0663	26.5826	83.4561	40.9873	67.7929	41.19	36.8848	19.6848
Os03g0152000	Heavy metal transport/detoxification protein domain containing protein. (Os03t0152000-01)	chr03	2866379	2868145	-	2.2706	0	0	0	4.81743	29.9929	5.918	18.9668	3.53318	6.47862	10.5091	24.9538	5.03258
Os03g0156500	RNA-binding protein Lupus La domain containing protein. (Os03t0156500-01)	chr03	3039764	3045332	+	0	0	1.4596	0	52.4981	66.9739	41.1432	86.3897	41.2113	71.3643	53.783	32.9474	35.6791
Os03g0157900	Phosphoserine aminotransferase, chloroplast precursor (EC 2.6.1.52) (PSAT). (Os03t0157900-01)	chr03	3110725	3112384	+	0	0	0	-1.41	24.1012	33.2222	50.5084	110.529	23.5026	58.0539	32.4259	116.869	66.0014
Os03g0161900	Similar to Isoform 2 of Heat stress transcription factor A-2d. (Os03t0161900-01);Heat stress transcriptioon factor, High-temperature stress tolerance (Os03t0161900-02)	chr03	3342254	3344547	+	2.2437	0	0	0	12.773	22.5645	36.6625	6.04923	169.308	4.96606	23.6492	5.41538	240.993
Os03g0165900	Tetratricopeptide-like helical domain containing protein. (Os03t0165900-01);Similar to pollenless3. (Os03t0165900-02)	chr03	3555490	3558352	-	0	-2.1202	-3.1151	0	8.56394	20.1622	8.34199	2.4342	16.3559	5.42909	39.1593	22.1219	7.40377
Os03g0168200	Similar to F16A14.21. (Os03t0168200-01)	chr03	3681100	3683235	+	-1.3521	0	0	0	56.3549	39.4264	37.1761	74.5438	64.6004	104.909	66.4124	77.878	55.8577
Os03g0179400	Drought-inducible receptor-like cytoplasmic kinase, Drought tolerance, Regulator of grain yield (Os03t0179400-01)	chr03	4173178	4179068	+	0	0	0	-2.0515	1.58302	3.93832	18.081	34.271	14.1633	5.18028	16.8908	29.7768	62.0459
Os03g0180100	Protein of unknown function DUF1677, plant domain containing protein. (Os03t0180100-01)	chr03	4199851	4200735	-	2.4834	0	0	0	25.5999	73.7989	24.5253	24.2741	35.3458	13.7548	49.4682	25.1968	28.85
Os03g0180800	TIFY domain-containing transcriptional regulator, Salt and dehydration stress tolerance (Os03t0180800-01)	chr03	4232004	4233038	-	5.4845	0	0	0	0.0632653	29.717	1.80395	1.95981	0.471187	0.691844	1.50242	1.6322	1.99849
Os03g0180900	Tify domain containing protein. (Os03t0180900-01)	chr03	4236724	4238058	+	1.2376	0	0	0	0.707888	58.7433	25.8091	20.5581	7.09236	25.9652	19.7204	35.5521	23.992
Os03g0181100	Tify domain containing protein. (Os03t0181100-01);Tify domain containing protein. (Os03t0181100-02)	chr03	4248884	4249820	+	4.5484	0	0	0	1.17849	450.548	22.5116	33.6545	11.1281	20.0695	37.4051	27.7438	10.5429
Os03g0183000	APETALA2/ethylene-responsive element binding protein 125, Transcription regulator, Positive regulator of grain length (Os03t0183000-01);Similar to AP2 domain containing protein RAP2.6 (Fragment). (Os03t0183000-02);Similar to Root abundant factor. (Os03t0183000-03)	chr03	4348736	4350531	-	-3.5095	0	0	-3.1262	4.54787	7.23062	7.2334	37.8371	2.86166	85.8307	9.42453	22.1543	26.4058
Os03g0183200	Similar to AP2 domain containing protein, expressed. (Os03t0183200-01)	chr03	4367273	4368453	-	-1.48	0	1.5131	0	16.96	33.5655	59.515	307.128	11.4409	97.5936	112.03	112.863	12.5135
Os03g0183500	Protein of unknown function DUF581 family protein. (Os03t0183500-01)	chr03	4379668	4380736	-	6.6371	0	0	0	0.796765	107.159	2.90442	1.1729	1.77253	1.12214	8.00525	1.71923	0.929537
Os03g0189600	Similar to Alcohol dehydrogenase. (Os03t0189600-01);Similar to Alcohol dehydrogenase. (Os03t0189600-02)	chr03	4682354	4685319	-	0	0	0	-2.5811	1.66909	1.11876	3.35588	7.41215	3.46065	0.78002	3.20539	2.29661	21.8842
Os03g0192700	Similar to Myo-inositol-1-phosphate synthase. (Os03t0192700-01)	chr03	4825697	4829533	-	0	0	0	-1.2674	5.9558	8.02498	25.5895	10.5068	31.6111	6.73761	20.1965	23.8785	80.4181
Os03g0194900	Uncharacterised conserved protein UCP037471 domain containing protein. (Os03t0194900-01);Similar to membrane protein. (Os03t0194900-02);Uncharacterised conserved protein UCP037471 domain containing protein. (Os03t0194900-03)	chr03	4923937	4926075	+	0	0	0	-1.0437	51.8796	54.7336	175.251	228.759	56.8174	82.0321	123.264	229.612	123.785
Os03g0196800	Similar to Cyanelle 30S ribosomal protein S10. (Os03t0196800-01)	chr03	5078248	5081710	-	0	0	0	2.0985	425.449	352.901	122.378	211.764	144.07	353.898	94.9258	228.883	35.5512
Os03g0197100	Similar to Sugar transporter protein. (Os03t0197100-01)	chr03	5098241	5100592	+	0	0	2.0046	0	10.085	14.6963	96.778	47.962	87.9125	5.93272	127.022	12.5369	82.828
Os03g0200200	Conserved hypothetical protein. (Os03t0200200-01)	chr03	5261710	5263669	+	0	0	1.7332	0	5.97039	31.596	9.5413	45.0034	5.52375	32.704	13.3367	14.1978	9.48118
Os03g0219900	Similar to 50S ribosomal protein L15, chloroplast precursor (CL15) (Fragment). (Os03t0219900-01)	chr03	6295480	6297596	+	0	0	0	2.3741	246.04	157.645	85.857	70.0337	102.517	148.901	51.379	125.273	20.8987
Os03g0223100	Cytochrome P450 family protein. (Os03t0223100-02)	chr03	6443453	6445461	-	-1.7594	0	0	0	31.8435	6.36349	8.27713	9.98183	13.4551	22.4548	8.18674	21.4593	15.0577
Os03g0225900	Allene oxide synthase (CYP74A2), Biosynthesis of jasmonic acid (JA) (Os03t0225900-01);Allene oxide synthase. (Os03t0225900-02)	chr03	6608577	6610549	+	0	2.5436	0	-3.1051	0.240229	0.0280349	31.6502	116.579	8.25211	0.0938232	5.86167	178.247	75.039
Os03g0235000	Similar to Peroxidase. (Os03t0235000-01)	chr03	7128273	7129609	-	-1.3274	0	3.4689	0	2.56919	42.9399	5.50672	512.868	2.8813	112.319	5.39095	48.584	7.74566
Os03g0241900	Similar to Senescence-associated protein 12. (Os03t0241900-02);Similar to Senescence-associated protein, expressed. (Os03t0241900-03)	chr03	7500164	7503768	-	1.3595	0	0	0	9.80503	68.2672	15.9173	14.6393	13.5499	27.7303	20.8967	18.8414	19.3582
Os03g0244000	Heat shock protein DnaJ, cysteine-rich region domain containing protein. (Os03t0244000-01);Heat shock protein DnaJ, cysteine-rich region domain containing protein. (Os03t0244000-02)	chr03	7615918	7618902	+	0	1.0789	0	0	56.6158	104.534	124.925	42.9798	126.652	55.9741	63.8558	61.3248	124.717
Os03g0244950	Heat shock protein DnaJ, N-terminal domain containing protein. (Os03t0244950-00)	chr03	7669855	7670370	-	-1.4322	0	0	0	39.973	34.0018	143.266	92.1106	155.539	95.6364	111.039	83.5499	186.901
Os03g0249700	Conserved hypothetical protein. (Os03t0249700-01);Conserved hypothetical protein. (Os03t0249700-02)	chr03	7907082	7907812	-	1.357	0	0	0	117.33	227.597	212.793	211.587	244.522	92.6124	246.989	163.684	194.891
Os03g0251500	Similar to T-cell immune regulator 1 transcript variant 3 (Fragment). (Os03t0251500-01)	chr03	7982396	7989433	+	0	0	-1.365	0	11.4508	14.9243	24.5345	7.77223	26.0479	17.5957	24.8128	20.998	39.4669
Os03g0255100	Similar to Relative to SR12 protein (Fragment). (Os03t0255100-01);Similar to Beta-galactosidase. (Os03t0255100-02)	chr03	8196070	8201999	-	-1.3387	0	0	0	4.74832	37.7606	18.0463	10.3984	16.7472	99.5482	38.1706	15.7021	17.1178
Os03g0255500	Similar to Phosphoenolpyruvate carboxykinase 4 (EC 4.1.1.49) (Fragment). (Os03t0255500-01);Similar to Phosphoenolpyruvate carboxykinase. (Os03t0255500-02)	chr03	8218898	8224127	-	1.0207	0	0	0	380.539	154.042	350.269	1066.74	115.706	79.1355	387.643	675.513	92.6948
Os03g0264400	Anthranilate synthase alpha 2 subunit. (Os03t0264400-01);Similar to Anthranilate synthase component I family protein, expressed. (Os03t0264400-02);Similar to Anthranilate synthase component I family protein, expressed. (Os03t0264400-03)	chr03	8702305	8707258	-	0	1.468	0	-1.2642	20.47	22.721	38.3069	72.1443	9.73403	16.2842	14.952	79.1933	24.7076
Os03g0265400	Similar to 50S ribosomal protein L4, chloroplast precursor (R-protein L4). (Os03t0265400-01);Similar to 50S ribosomal protein L4, chloroplast precursor (R-protein L4). (Os03t0265400-02)	chr03	8753551	8756010	+	0	1.2537	0	1.8097	320.249	197.331	72.5177	85.3798	67.5187	269.891	32.8375	135.04	20.353
Os03g0270000	Protein of unknown function DUF296 domain containing protein. (Os03t0270000-01)	chr03	9022593	9023708	+	-2.0499	0	0	-2.0752	3.46173	10.5927	28.0231	68.2412	5.61841	45.7161	35.1023	64.1825	25.0214
Os03g0277300	Heat shock protein 70. (Os03t0277300-01)	chr03	9411494	9416082	-	0	0	0	-3.7152	0.18445	1.27	2.04272	1.15018	1.40178	1.58484	2.64743	4.54114	19.4566
Os03g0278300	Similar to ALY protein. (Os03t0278300-01);Transcriptional coactivator-like protein. (Os03t0278300-02);Similar to THO complex subunit 4. (Os03t0278300-04)	chr03	9449358	9453031	-	1.0578	0	0	0	43.6262	55.0386	44.5862	43.6303	26.6833	27.5577	42.8304	53.0101	36.8965
Os03g0279950	Similar to Kinase binding protein (Fragment). (Os03t0279950-01)	chr03	9555529	9557358	+	0	0	-1.0461	0	213.777	229.682	20.4827	87.9922	8.10584	173.808	8.09835	190.588	5.12181
Os03g0280400	Similar to plant-specific domain TIGR01589 family protein. (Os03t0280400-01)	chr03	9575359	9576627	+	0	-1.4016	0	3.6927	191.677	6.05977	29.7037	7.41468	59.7296	9.01332	84.7347	10.9629	4.88179
Os03g0284400	Similar to Ribosomal protein L10-like. (Os03t0284400-01)	chr03	9781436	9782524	-	0	1.0168	0	1.2721	391.314	292.7	139.249	177.923	102.551	425.756	74.3067	225.43	44.8731
Os03g0284900	Annexin repeat, conserved site domain containing protein. (Os03t0284900-01);Annexin repeat, conserved site domain containing protein. (Os03t0284900-02);Hypothetical conserved gene. (Os03t0284900-03);Similar to cDNA clone:001-032-C02, full insert sequence. (Os03t0284900-04)	chr03	9799120	9822067	-	0	0	-1.1367	0	39.7024	20.8057	11.1101	12.9009	2.20601	28.6485	8.11257	29.7531	4.48072
Os03g0290300	Similar to W-3 fatty acid desaturase (Fragment). (Os03t0290300-01)	chr03	10080334	10082679	-	1.9403	1.0557	0	0	1.90081	47.0653	381.267	18.5969	201.822	12.7825	198.042	14.0017	339.433
Os03g0291500	Asparagine synthetase, Biosynthesis of asparagine following the supply of ammonium (Os03t0291500-01)	chr03	10120289	10124384	-	0	0	0	-1.6992	5.38349	0.764834	68.7488	4.75831	4.85624	0.213303	52.3519	13.5569	16.6651
Os03g0296800	Mitochondrial carrier protein domain containing protein. (Os03t0296800-01);Hypothetical conserved gene. (Os03t0296800-02)	chr03	10388030	10390923	+	-1.0837	0	0	0	22.7193	26.8585	70.7181	25.3582	99.3437	59.3349	110.252	29.9267	61.1742
Os03g0297600	Streptomyces cyclase/dehydrase family protein. (Os03t0297600-01)	chr03	10418661	10419833	-	-1.286	0	1.3722	0	10.7737	45.3735	100.179	92.5537	21.5004	115.324	108.602	37.5023	30.6386
Os03g0300400	Pathogen-related protein (JIOsPR10). (Os03t0300400-01)	chr03	10562231	10563277	+	1.1263	0	0	0	2.68176	140.755	186.523	212.039	22.1924	67.2068	145.879	144.679	44.9308
Os03g0306700	Conserved hypothetical protein. (Os03t0306700-01)	chr03	10905602	10907007	+	0	0	0	-2.9513	0	0	0.912961	2.88535	2.08113	0	0.510451	8.41061	17.0102
Os03g0310800	Similar to Hypersensitive reaction associated Ca2+-binding protein. (Os03t0310800-01)	chr03	11093574	11094514	+	1.7187	0	0	0	28.3211	119.146	258.56	46.002	339.605	37.7307	214.253	60.1768	410.637
Os03g0315800	Similar to 30S ribosomal protein S1, chloroplast precursor (CS1). (Os03t0315800-01);Similar to 30S ribosomal protein S1 (Fragment). (Os03t0315800-02)	chr03	11351502	11355720	-	0	0	0	1.2637	431.895	310.466	138.347	134.973	227.104	275.596	131.146	241.87	99.9566
Os03g0316200	Similar to Galactinol synthase (Fragment). (Os03t0316200-01)	chr03	11367200	11368889	+	2.2638	0	0	0	3.1292	86.8745	43.1981	25.0886	36.6728	18.8548	22.4813	41.8357	71.6004
Os03g0323200	Similar to Magnesium-chelatase subunit H family protein, expressed. (Os03t0323200-01);Similar to Magnesium-chelatase subunit H family protein, expressed. (Os03t0323200-02);Similar to Magnesium-chelatase subunit H family protein, expressed. (Os03t0323200-03);Similar to Magnesium-chelatase subunit H family protein, expressed. (Os03t0323200-04)	chr03	11712280	11719587	+	0	1.135	0	0	70.1798	37.3804	611.564	25.9827	384.697	21.6431	300.675	45.3226	589.971
Os03g0323600	Similar to DnaJ domain containing protein, expressed. (Os03t0323600-01)	chr03	11730721	11731577	-	-1.0184	0	0	0	176.94	92.2363	122.563	423.526	83.6861	194.743	205.176	311.762	89.2194
Os03g0324300	Similar to ETHYLENE-INSENSITIVE3-like 1 protein. (Os03t0324300-02);Similar to EIL3. (Os03t0324300-03);Similar to ETHYLENE-INSENSITIVE3-like 1 protein. (Os03t0324300-04);Similar to ETHYLENE-INSENSITIVE3-like 1 protein. (Os03t0324300-05);Similar to cDNA clone:J033123C05, full insert sequence. (Os03t0324300-06)	chr03	11774230	11778954	+	0	0	1.023	0	51.26	47.0124	38.4325	81.0162	35.7599	72.7884	54.6535	41.8164	19.4603
Os03g0326200	Similar to aminophospholipid ATPase. (Os03t0326200-01);Similar to aminophospholipid ATPase. (Os03t0326200-02)	chr03	11893128	11898228	-	0	0	0	-2.9497	0.470371	1.20078	2.28776	1.6144	0.729838	1.67888	1.36049	3.74171	5.9589
Os03g0326500	Similar to Thioredoxin-like 1. (Os03t0326500-01)	chr03	11919332	11920433	-	0	0	0	1.265	115.857	90.5022	313.36	115.212	823.394	96.2412	461.023	110.989	362.061
Os03g0327800	NAC Family transcriptional activator, Abiotic stress response, Positive regulator of leaf senescence (Os03t0327800-01)	chr03	11973989	11976381	-	-2.1087	0	0	0	5.8792	5.01287	10.3793	34.8725	16.9284	22.5359	26.4806	18.6945	10.9545
Os03g0330300	Similar to cDNA clone:001-032-H02, full insert sequence (Fragment). (Os03t0330300-01);Similar to cDNA clone:001-032-H02, full insert sequence (Fragment). (Os03t0330300-02);Viral attachment protein, fibre shaft repeat containing protein. (Os03t0330300-03)	chr03	12151093	12157605	-	0	0	0	-1.0074	14.6383	23.469	18.452	16.5732	13.1942	18.9361	14.8487	28.9108	28.0312
Os03g0331600	Uncharacterised protein family Ycf54 domain containing protein. (Os03t0331600-01)	chr03	12219831	12223161	+	0	0	0	1.4105	450.323	332.153	127.589	227.997	214.678	442.321	95.0691	253.712	85.3426
Os03g0333400	Similar to photosystem II 11 kD protein. (Os03t0333400-01)	chr03	12320931	12321796	+	0	1.5077	0	0	325.659	298.275	358.299	96.5118	307.474	195.069	136.052	159.336	344.988
Os03g0337500	Similar to Potassium transporter. (Os03t0337500-00)	chr03	12520650	12528893	+	0	0	0	-1.0985	10.8239	5.55617	19.094	1.01262	10.6344	6.44257	16.8557	6.74223	24.065
Os03g0343900	Photosystem II PsbX domain containing protein. (Os03t0343900-01)	chr03	12812218	12812882	+	0	1.203	0	0	651.153	443.932	1056.55	265.369	476.468	378.309	495.551	344.268	677.879
Os03g0345200	40S ribosomal protein S21. (Os03t0345200-01)	chr03	12869436	12871135	+	0	0	1.1166	0	216.045	324.537	174.592	478.873	206.732	292.402	243.249	231.643	135.729
Os03g0348200	Terpene synthase-like domain containing protein. (Os03t0348200-00)	chr03	13063312	13070842	-	3.6462	1.1791	0	0	3.44218	19.2681	62.1108	8.53703	113.825	1.60407	29.6181	12.5539	149.202
Os03g0351500	Similar to Superoxide dismutase. (Os03t0351500-01)	chr03	13181396	13184453	+	0	0	0	-1.1151	128.79	173.078	309.422	251.583	222.051	166.016	257.059	209.52	508.298
Os03g0353400	Similar to Poly(A)-binding protein C-terminal interacting protein 6. (Os03t0353400-01);Similar to Early response to dehydration 15-like protein. (Os03t0353400-02)	chr03	13283192	13284513	+	1.0132	0	0	0	309.394	465.349	269.303	423.579	156.845	240.306	250.439	424.966	180.614
Os03g0355900	Hypothetical conserved gene. (Os03t0355900-00)	chr03	13608897	13609145	-	0	0	0	1.1748	21.8265	32.6529	137.313	17.9586	678.776	43.3757	164.051	19.8106	317.741
Os03g0365200	Similar to Ulp1 protease family, C-terminal catalytic domain containing protein. (Os03t0365200-01)	chr03	14258562	14264654	-	0	0	0	8.3627	6.72142	3.67526	3.94451	0	5.55578	5.48306	0	0.018646	0.0178363
Os03g0371400	Cytochrome P450 family protein. (Os03t0371400-01)	chr03	14572500	14573221	+	0	0	0	1.9367	36.0875	18.4482	41.7628	9.50762	68.5816	25.7508	44.7781	12.1796	18.9323
Os03g0388900	Peptidase C14, caspase catalytic domain containing protein. (Os03t0388900-01)	chr03	15530630	15532454	-	1.1965	0	0	0	26.929	124.339	89.3359	112.716	55.6424	56.5496	74.8984	75.0913	66.3509
Os03g0389100	Peptidase C14, caspase catalytic domain containing protein. (Os03t0389100-01)	chr03	15567899	15572135	-	3.1063	0	0	0	15.5557	30.3788	19.5355	27.1398	14.844	3.67687	20.3799	20.2168	11.5169
Os03g0401100	Similar to Protein kinase domain containing protein, expressed. (Os03t0401100-01)	chr03	16282782	16290478	+	1.3186	0	0	0	43.1594	34.6662	151.805	39.6372	114.049	14.4863	183.246	61.3349	83.2209
Os03g0402800	Tify domain containing protein. (Os03t0402800-01);Similar to ZIM motif family protein, expressed. (Os03t0402800-02)	chr03	16407695	16410007	-	1.1464	0	0	0	37.8645	231.359	99.0897	111.492	63.0009	108.938	111.515	108.95	66.1589
Os03g0405500	Similar to PDI-like protein. (Os03t0405500-01);Hypothetical conserved gene. (Os03t0405500-02)	chr03	16590192	16595911	+	0	0	0	-2.119	2.42807	1.47163	10.1548	34.7128	7.2085	1.46324	3.32663	18.5503	33.0925
Os03g0405900	Hypothetical conserved gene. (Os03t0405900-01)	chr03	16628549	16632054	+	0	0	0	-1.5362	5.03689	13.5344	11.658	26.7411	13.9876	12.7311	18.4603	48.0565	42.8735
Os03g0407050	Hypothetical protein. (Os03t0407050-00)	chr03	16696508	16704564	+	1.8057	0	0	0	11.5971	15.8516	13.1013	8.0043	2.75884	4.72594	11.1652	15.9965	9.33856
Os03g0412300	Heavy metal transport/detoxification protein domain containing protein. (Os03t0412300-01)	chr03	17046920	17049233	+	2.7005	0	0	0	1.3451	42.81	2.54097	4.3562	0.400722	6.86443	1.67088	3.99776	1.54028
Os03g0424800	Similar to 40S ribosomal protein S19-3. (Os03t0424800-00)	chr03	17727085	17728835	+	0	0	1.4633	0	84.0963	84.656	79.7566	166.192	65.8629	171.326	118.024	63.2198	85.7321
Os03g0425000	Similar to predicted protein. (Os03t0425000-01);RAP domain domain containing protein. (Os03t0425000-02);Similar to predicted protein. (Os03t0425000-03)	chr03	17738066	17741587	+	0	0	-1.4854	0	72.6424	35.9123	10.0258	11.6616	10.9551	73.1071	5.01579	34.2486	4.979
Os03g0438100	Allene oxide cyclase, Biosynthesis of jasmonic acid, Defence response (Os03t0438100-01);Similar to Allene oxide cyclase precursor (EC 5.3.99.6) (Allene oxide cylase). (Os03t0438100-02)	chr03	18485682	18486983	-	1.0774	0	0	0	130.323	302.231	160.453	185.214	98.7788	149.284	153.852	145.294	115.059
Os03g0438400	Hypothetical protein. (Os03t0438400-01)	chr03	18495806	18500989	+	-4.9312	0	0	0	0	0	3.15112	0	0	9.04429	0	0	0
Os03g0452300	Ribosomal protein S5, bacterial-type domain containing protein. (Os03t0452300-01)	chr03	19413119	19417098	-	0	0	0	2.3598	100.725	70.4901	42.6677	26.2716	40.7461	113.038	19.9525	56.386	8.38903
Os03g0556200	Hypothetical gene. (Os03t0556200-01)	chr03	19715826	19717599	-	-5.419	0	0	0	0	0	9.5393	0	0	24.4566	0	0	0
Os03g0563400	Similar to HAT family dimerisation domain containing protein. (Os03t0563400-00)	chr03	20257176	20259092	+	-5.2387	5.1361	0	0	0.0341573	0	8.82655	0.0721439	0	10.0542	0	0	0
Os03g0569900	Similar to RNA Binding Protein 45. (Os03t0569900-01);Hypothetical conserved gene. (Os03t0569900-02);Similar to RNA recognition motif family protein, expressed. (Os03t0569900-03)	chr03	20655023	20661172	-	-1.1789	0	0	0	71.2022	42.4778	19.8574	62.5255	22.247	100.238	28.2956	44.4621	16.9473
Os03g0574900	Similar to Potassium transporter 1 (OsHAK1). Splice isoform 2. (Os03t0574900-01)	chr03	20978620	20985759	-	1.0348	0	-1.0293	0	17.1681	83.1845	184.235	16.4852	108.047	42.3183	210.088	35.2909	122.197
Os03g0579000	Peptidase M50 domain containing protein. (Os03t0579000-01);Peptidase M50 domain containing protein. (Os03t0579000-02)	chr03	21224305	21225936	-	0	0	-1.0427	0	92.3862	56.6785	44.1442	32.9988	72.1596	98.2297	41.2351	71.3038	68.572
Os03g0583700	Similar to Proteasome maturation factor UMP1 family protein. (Os03t0583700-00)	chr03	21490216	21493292	+	-5.2116	5.269	0	0	0	0	33.858	0	0	34.518	0	0	0
Os03g0593700	Hypothetical conserved gene. (Os03t0593700-00)	chr03	22054387	22057136	-	-3.6423	0	0	0	2.70152	1.0509	6.15179	1.05665	1.3231	13.6772	0.587503	1.32757	1.05826
Os03g0597600	Similar to L-asparaginase (EC 3.5.1.1) (L-asparagine amidohydrolase). (Os03t0597600-01)	chr03	22255220	22259151	-	0	0	0	-2.1314	3.86148	7.25525	3.39167	51.8091	6.22143	4.92655	5.69358	30.3994	28.8069
Os03g0602600	Similar to predicted protein. (Os03t0602600-01)	chr03	22547535	22552000	+	-1.2679	0	0	0	48.3294	14.4392	3.02884	9.48541	4.33988	36.2422	4.12078	12.947	2.71488
Os03g0603200	Hypothetical protein. (Os03t0603200-00)	chr03	22568192	22573996	+	0	0	0	-3.707	1.64499	0.709226	1.05862	2.28409	0.777874	2.12369	1.21035	3.96103	10.7355
Os03g0603600	PLC-like phosphodiesterase, TIM beta/alpha-barrel domain domain containing protein. (Os03t0603600-01)	chr03	22616005	22619553	+	2.6467	0	0	0	4.57868	31.8837	82.8259	58.3996	58.9792	5.30684	70.4457	70.3257	66.35
Os03g0606200	Mitochondrial ATP synthase 6 KD subunit. (Os03t0606200-01)	chr03	22740588	22741268	+	0	0	1.0567	0	93.0753	231.635	122.776	247.559	110.896	227.207	196.286	124.827	70.3336
Os03g0633900	Nucleic acid-binding, OB-fold-like domain containing protein. (Os03t0633900-01)	chr03	24215372	24219439	-	-1.0702	0	0	0	79.7048	37.1684	15.2881	34.747	8.54967	81.3433	18.2498	36.0279	8.73639
Os03g0641700	Similar to predicted protein. (Os03t0641700-01);Conserved hypothetical protein. (Os03t0641700-02)	chr03	24727395	24732318	+	0	0	1.3042	1.5284	174.107	127.951	73.5956	240.327	115.769	195.55	105.315	102.08	42.4135
Os03g0655400	Similar to LIP5. (Os03t0655400-01)	chr03	25563660	25564431	+	0	0	0	1.4646	561.919	1130.13	1147.04	1181.84	1512.67	624.382	1518.87	1083.68	579.241
Os03g0656900	Plastid RNA-binding protein, Regulation of chloroplast RNA metabolism, Early chloroplast development under cold stress (Os03t0656900-01)	chr03	25627120	25631135	+	0	0	0	1.9868	166.973	73.0146	15.8265	54.6861	26.2127	140.676	11.2513	76.1466	6.98905
Os03g0686300	Similar to unconventional myosin heavy chain. (Os03t0686300-00)	chr03	27374843	27388067	-	0	0	-1.7989	-1.5278	4.84053	6.80682	9.36677	2.09391	4.18932	6.21076	7.58871	7.64207	12.7661
Os03g0704000	Similar to 30S ribosomal protein S13. (Os03t0704000-00)	chr03	28301306	28303182	+	0	0	0	1.7906	332.391	267.988	84.5295	97.6167	85.1695	258.452	55.4718	161.669	26.017
Os03g0705800	Protein of unknown function DUF3049 domain containing protein. (Os03t0705800-00)	chr03	28390417	28391991	+	0	0	1.7326	0	2.95178	10.834	7.85363	30.1772	9.95261	8.41084	9.6452	9.52461	9.19304
Os03g0709000	Membrane-associated, eicosanoid and glutathione metabolism (MAPEG) domain containing protein. (Os03t0709000-01)	chr03	28594360	28596338	-	0	0	0	-1.0285	62.5097	30.4423	11.9717	22.9504	40.7025	23.5206	13.6279	41.084	87.7437
Os03g0710800	14-3-3-like protein S94. (Os03t0710800-01)	chr03	28664068	28667703	+	0	0	0	1.0701	30.2857	61.054	67.5408	109.163	87.2931	67.7531	82.1721	58.5942	43.9366
Os03g0711100	Member of the CONSTANS-like (COL) family, Flowering time repressor (Os03t0711100-01)	chr03	28686958	28689501	+	0	0	0	1.2022	22.989	8.16894	80.7021	22.3735	84.0563	10.0534	86.9814	7.52854	38.6075
Os03g0712700	Cytosolic phosphoglucomutase (Os03t0712700-01);Similar to Phosphoglucomutase. (Os03t0712700-02);Similar to Phosphoglucomutase. (Os03t0712700-03)	chr03	28813619	28820086	+	1.0384	0	0	0	69.4944	83.5156	89.0104	34.3226	66.9731	42.3799	74.4324	56.4261	125.739
Os03g0718800	Similar to Physical impedance induced protein. (Os03t0718800-01)	chr03	29110322	29111067	+	0	0	1.1265	0	11.5862	403.402	95.341	118.216	33.5267	278.36	133.806	56.7941	25.6475
Os03g0720300	Similar to Glutamate decarboxylase isozyme 1 (EC 4.1.1.15). (Os03t0720300-01);Similar to Glutamate decarboxylase. (Os03t0720300-02)	chr03	29200210	29208674	+	1.3888	0	0	0	65.5266	290.778	175.417	168.172	77.526	115.742	181.873	159.516	112.978
Os03g0729000	Similar to Peptidase, M50 family. (Os03t0729000-01)	chr03	29784695	29787012	-	0	0	0	2.5316	1.95017	1.5121	3.74054	1.7686	105.153	1.47597	7.00425	1.29621	19.2186
Os03g0735000	Similar to Glucose-1-phosphate adenylyltransferase large subunit 2 (EC 2.7.7.27) (ADP-glucose synthase) (ADP-glucose pyrophosphorylase) (AGPASE S) (Alpha-D-glucose-1-phosphate adenyl transferase) (BLPL) (Fragment). (Os03t0735000-01);Similar to Glucose-1-phosphate adenylyltransferase. (Os03t0735000-02)	chr03	30099369	30104572	-	0	0	-1.5094	0	44.9532	36.603	37.493	12.9409	24.1738	30.5245	27.1651	38.642	47.1193
Os03g0736300	Similar to CEL6=CELLULASE 6 (Fragment). (Os03t0736300-01);Similar to Endoglucanase 10. (Os03t0736300-02)	chr03	30181704	30185071	-	0	0	0	-1.0338	16.1897	121.164	31.9568	42.1244	16.8418	97.1442	28.7791	52.9117	36.4407
Os03g0736400	Protein of unknown function methylase putative domain containing protein. (Os03t0736400-01);Protein of unknown function methylase putative domain containing protein. (Os03t0736400-02)	chr03	30188211	30191568	-	-1.0122	0	0	0	132.03	56.2253	10.6988	42.2347	19.0436	118.204	14.4322	77.7069	7.53456
Os03g0736900	Similar to Sorghum bicolor protein targeted either to mitochondria or chloroplast proteins T50848. (Os03t0736900-01)	chr03	30204128	30204899	+	0	0	0	1.8942	29.9408	67.6254	41.5681	72.8523	49.1829	31.6135	46.3278	57.0696	13.9827
Os03g0741050	Non-protein coding transcript. (Os03t0741050-01)	chr03	30403047	30405978	+	0	0	-1.9678	0	5.85118	9.68741	10.1689	3.67919	3.77806	8.9955	7.66976	15.0957	7.60584
Os03g0741100	Basic helix-loop-helix transcription factor, Drought tolerance (Os03t0741100-01)	chr03	30406830	30409342	+	2.4391	0	0	0	22.0113	171.659	26.4807	62.0652	31.1472	32.9937	31.4485	46.5746	12.7526
Os03g0757900	Similar to UDP-glucose 6-dehydrogenase (EC 1.1.1.22) (UDP-Glc dehydrogenase) (UDP-GlcDH) (UDPGDH). (Os03t0757900-01)	chr03	31315908	31318366	+	-1.7299	0	1.491	0	0.977811	8.31831	7.57123	25.9223	5.16593	28.7603	7.60687	9.67321	4.42684
Os03g0758100	Similar to Phosphorylase (Fragment). (Os03t0758100-01)	chr03	31332033	31337809	-	-1.8735	0	0	0	9.62114	12.8419	3.02353	3.17514	4.45566	49.0446	1.90271	7.97848	8.77677
Os03g0764600	Homeodomain-like containing protein. (Os03t0764600-01)	chr03	31643909	31645862	+	1.6956	0	0	0	29.3258	48.592	89.0018	39.7828	62.776	15.6359	88.8722	22.8557	40.0102
Os03g0765900	PetM of cytochrome b6/f complex subunit 7 domain containing protein. (Os03t0765900-01)	chr03	31725194	31725857	+	0	1.3208	0	0	1134.79	1669.07	1315.06	909.701	757.358	1112.6	568.432	1119.55	572.624
Os03g0769100	Similar to 9S ribosomal protein. (Os03t0769100-01);Non-protein coding transcript. (Os03t0769100-02)	chr03	31845464	31847238	-	0	0	0	1.836	388.251	362.515	109.294	187.657	173.666	379.433	65.0085	233.691	51.4064
Os03g0772600	Similar to Lectin-like receptor kinase 7;2. (Os03t0772600-01)	chr03	32008474	32010598	+	0	2.0925	0	-2.4057	4.40639	1.91307	25.1233	31.7385	6.42588	1.26363	6.36074	34.3431	35.9847
Os03g0782200	Hypothetical protein. (Os03t0782200-01)	chr03	32423241	32424487	+	0	4.5422	0	-2.9034	0	0.343163	105.557	0.110906	33.0743	0.0478521	4.89206	0.325132	261.509
Os03g0784600	Conserved hypothetical protein. (Os03t0784600-01)	chr03	32562874	32565104	-	0	0	-1.5698	0	17.5881	22.4536	28.6983	9.05918	7.97945	13.6343	23.9579	28.2079	21.1954
Os03g0786100	Glycolate oxidase, Photorespiratory enzyme, Strong regulation over photosynthesis, Feed-back inhibition on Rubisco activase (Os03t0786100-01);Similar to Glycolate oxidase (EC 1.1.3.15) (Fragment). (Os03t0786100-02)	chr03	32628790	32632431	+	0	0	0	1.145	76.3858	88.1649	52.7558	92.0814	56.5411	106.718	53.7309	68.1816	27.0193
Os03g0786400	C2H2 zinc finger transcription factor, Drought and salt tolerance, Stomatal aperture control (Os03t0786400-01)	chr03	32645695	32646908	-	1.3831	0	0	0	77.7604	83.2766	121.777	59.7195	56.4862	33.2774	105.47	46.6564	58.6843
Os03g0787300	Similar to DnaJ homolog. (Os03t0787300-01)	chr03	32708413	32711325	+	1.0066	0	0	0	56.9461	77.4751	51.5708	33.7273	107.469	40.1917	55.1775	63.3881	218.228
Os03g0796600	Protein of unknown function DUF506, plant family protein. (Os03t0796600-01);Non-protein coding transcript. (Os03t0796600-02)	chr03	33169846	33172084	+	1.4454	0	0	0	24.8791	48.7772	65.233	29.4041	69.3304	18.6685	63.1439	28.242	100.694
Os03g0802200	Non-protein coding transcript. (Os03t0802200-01)	chr03	33471596	33472293	+	-1.3687	0	0	0	1.1155	31.3471	12.2259	69.9746	10.0883	84.3737	14.7737	29.0093	12.1129
Os03g0802500	ATPase, AAA-type, core domain containing protein. (Os03t0802500-01)	chr03	33482291	33484111	+	0	0	0	-1.806	1.97769	1.52746	10.6696	115.06	6.73345	1.40905	4.53239	70.3934	24.8828
Os03g0811100	Magnesium-chelatase subunit ChlD, Chlorophyll synthesis, Chloroplast development (Os03t0811100-01);Similar to Chloroplast Mg-chelatase subunit XANTHA-G. (Os03t0811100-02)	chr03	33955293	33961962	+	0	0	-1.1079	0	103.586	44.8302	27.1114	22.9229	25.5276	56.6805	16.1886	51.8231	20.153
Os03g0812000	DNA topoisomerase, type IIA, subunit A or C-terminal domain containing protein. (Os03t0812000-01)	chr03	34010918	34015642	-	-1.2762	0	0	0	58.42	22.5496	3.49867	29.2069	4.97932	56.9247	7.7522	32.4155	3.52361
Os03g0815100	Similar to OsNAC6 protein. (Os03t0815100-01)	chr03	34166100	34167521	+	1.3977	0	0	0	17.2688	228.193	70.2144	170.388	120.478	90.2688	77.8936	137.028	120.929
Os03g0815200	Similar to Methylenetetrahydrofolate reductase (EC 1.5.1.20). (Os03t0815200-01);Similar to Methylenetetrahydrofolate reductase. (Os03t0815200-02);Similar to Methylenetetrahydrofolate reductase. (Os03t0815200-03);Similar to Methylenetetrahydrofolate reductase (Fragment). (Os03t0815200-04)	chr03	34167824	34173328	-	0	0	0	-1.5786	38.2109	89.3401	296.995	230.255	172.415	91.011	251.658	334.162	544.199
Os03g0815400	Ribosomal protein L17-like protein. (Os03t0815400-01)	chr03	34174779	34176667	+	0	0	0	2.2402	168.015	171.594	66.4137	91.1623	94.1605	243.611	43.718	111.681	21.0612
Os03g0823400	Similar to Bowman-Birk type trypsin inhibitor (WTI). (Os03t0823400-01)	chr03	34567109	34568087	-	2.0845	0	0	0	103.239	145.294	84.4489	71.8927	22.0802	35.7073	94.7756	64.4807	12.6467
Os03g0828100	Similar to 50S ribosomal protein L18, chloroplastic. (Os03t0828100-01);Similar to 50S ribosomal protein L18. (Os03t0828100-02)	chr03	34785473	34787245	+	0	1.7366	0	1.9369	703.581	501.266	158.18	212.935	82.5954	497.573	51.2517	286.086	22.7975
Os03g0834050	Haloacid dehalogenase-like APase, Low-Pi-responsive haloacid dehalogenase (HAD)-like hydrolase, Pi homeostasis (Os03t0834050-01)	chr03	35053006	35055367	+	2.6367	0	0	0	14.4695	18.2442	16.1632	20.374	6.02416	3.05763	6.41653	17.9077	8.74613
Os03g0835100	Similar to Chloroplast protein import component Toc159. (Os03t0835100-00)	chr03	35084708	35088492	+	0	0	-1.0918	0	17.8361	17.9762	45.3978	12.0822	44.746	23.8528	38.6341	27.0114	62.4185
Os03g0841600	UDP-glucuronosyl/UDP-glucosyltransferase family protein. (Os03t0841600-01)	chr03	35380195	35382004	-	0	0	-1.3824	-2.5333	0.0857624	0.420358	8.71186	18.1743	4.37993	0.937863	4.03419	49.6953	26.7952
Os03g0841900	Similar to carotenoid isomerase 1. (Os03t0841900-00)	chr03	35393753	35398295	-	0	0	-1.6916	0	42.2882	34.4083	30.0555	11.5309	50.0998	43.0638	21.6424	39.0685	55.8257
Os03g0843400	Similar to 30S ribosomal protein S6, chloroplast precursor (Fragment). (Os03t0843400-01)	chr03	35444425	35446363	+	0	0	0	1.9463	257.732	259.797	105.67	136.496	116.734	357.46	62.2618	176.477	32.0109
Os03g0847600	Similar to GAMYB-binding protein. (Os03t0847600-01);Similar to GAMYB-binding protein. (Os03t0847600-02)	chr03	35633667	35638698	+	1.1607	0	0	0	27.5412	65.046	49.808	30.6798	31.4877	30.3259	52.8714	36.2588	38.4485
Os03g0854000	Butirosin biosynthesis, BtrG-like domain containing protein. (Os03t0854000-01)	chr03	35973553	35974425	+	-1.4281	0	0	0	76.7304	68.5023	88.8899	159.106	109.171	192.138	110.778	154.265	93.9592
Os04g0178300	Similar to Isoform 3 of Syn-copalyl diphosphate synthase. (Os04t0178300-01);Similar to Syn-copalyl diphosphate synthase. (Os04t0178300-02)	chr04	5318070	5326425	+	0	3.3726	0	-2.5497	0.796522	0.067312	48.8505	59.7714	21.0992	0.05006	5.0927	55.9237	130.551
Os04g0178400	Similar to Cytochrome P450 CYP99A1 (EC 1.14.-.-) (Fragment). (Os04t0178400-01)	chr04	5332365	5334476	-	0	0	0	-2.5431	6.80929	5.68281	16.0051	26.6649	7.47985	0.30188	9.54774	21.9167	46.0718
Os04g0179100	Similar to OSIGBa0109M01.2 protein. (Os04t0179100-01)	chr04	5380120	5380605	-	0	0	0	-2.3392	8.62283	6.27359	40.9386	95.8045	15.7685	0.368343	10.7063	48.6639	84.3228
Os04g0179200	Similar to Stem secoisolariciresinol dehydrogenase (Fragment). (Os04t0179200-01)	chr04	5385722	5387215	-	0	0	0	-3.7887	0.828856	0.338548	8.26268	17.9804	1.70864	0	1.37217	14.1134	24.9554
Os04g0188433	Similar to OSIGBa0102N07.2 protein. (Os04t0188433-01)	chr04	5931193	5931871	-	4.2337	0	2.0966	0	170.084	126.044	17.0695	277.499	16.4289	6.98284	31.0704	68.0525	11.69
Os04g0191400	Conserved hypothetical protein. (Os04t0191400-01)	chr04	6225157	6226576	-	0	0	1.5711	0	420.438	303.553	249.899	714.315	172.502	217.208	272.39	252.149	201.89
Os04g0191500	Conserved hypothetical protein. (Os04t0191500-01)	chr04	6231634	6232379	-	2.0116	0	1.4177	0	497.391	559.793	537.561	1488.16	305.122	144.696	448.027	584.252	346.793
Os04g0196200	Winged helix repressor DNA-binding domain containing protein. (Os04t0196200-00)	chr04	6564647	6566873	+	0	0	0	-1.5294	2.83978	227.007	20.1701	4.43325	8.3637	154.261	8.11973	10.6605	25.5142
Os04g0218400	Similar to ankyrin protein kinase-like. (Os04t0218400-00)	chr04	7914163	7914802	+	0	0	1.9564	0	22.5689	73.1402	13.6274	111.121	4.58136	67.9254	16.4099	30.0326	17.5887
Os04g0227500	DSBA oxidoreductase family protein. (Os04t0227500-01)	chr04	8528512	8533136	+	1.9304	0	0	0	70.535	108.505	141.951	328.462	96.05	29.6712	102.245	329.047	134.089
Os04g0268700	Eggshell protein family protein. (Os04t0268700-01)	chr04	11130544	11131484	+	0	0	0	-3.41	0	0.170533	6.13848	4.11519	2.07302	0.570716	10.3599	13.5003	23.2864
Os04g0280500	Similar to Non-S-locus F-box-like protein 2011 (Fragment). (Os04t0280500-00)	chr04	11894682	11896959	+	0	0	0	5.6101	0.143596	0.117304	0	0.808771	52.0984	0	0	0	0
Os04g0282400	Similar to FPF1 protein-like (RAA1). (Os04t0282400-01)	chr04	12062977	12063828	-	3.2093	0	0	-1.3273	2534.41	86.3885	144.839	1014.42	394.869	9.73514	81.1477	550.897	1047.11
Os04g0301500	Helix-loop-helix DNA-binding domain containing protein. (Os04t0301500-01)	chr04	13466455	13468869	-	7.0819	0	0	0	0.664508	90.8212	0.910953	0.5758	1.46842	0.69873	4.15527	0.844006	0.201838
Os04g0309100	Similar to NADH dehydrogenase subunit 2. (Os04t0309100-01)	chr04	13993817	13997557	-	0	0	2.3151	0	11.0268	18.7525	10.9082	33.7099	10.224	10.3003	10.5761	7.10498	4.99736
Os04g0320700	Similar to Glucosyltransferase (Fragment). (Os04t0320700-01);UDP-glucuronosyl/UDP-glucosyltransferase domain containing protein. (Os04t0320700-02)	chr04	14742565	14744334	-	-2.3681	0	0	1.5965	3.99362	9.88413	48.6221	20.5446	28.4815	53.1855	91.4814	11.2622	9.9534
Os04g0321100	Similar to H0107B07.6 protein. (Os04t0321100-00)	chr04	14787290	14789443	+	0	0	0	3.7493	0.211361	0.0690647	0.753344	0.0297611	16.4613	0.0385226	3.39773	0.479862	1.29361
Os04g0322100	Protein of unknown function DUF26 domain containing protein. (Os04t0322100-01)	chr04	14863727	14864824	-	0	0	1.6648	0	1.37161	4.72549	21.8932	53.9512	5.77397	8.04316	6.91766	17.8472	22.2526
Os04g0346100	Ribosomal protein S27. (Os04t0346100-01)	chr04	16457952	16459772	+	0	0	1.02	0	151.337	190.583	103.542	247.695	125.706	315.426	123.379	128.111	86.382
Os04g0352400	Peptidyl-prolyl cis-trans isomerase, FKBP-type domain containing protein. (Os04t0352400-01)	chr04	16813905	16817974	-	0	0	0	-1.7872	0	0.940602	0.0269998	0.0426654	7.96301	1.9329	0.27676	0.156347	29.044
Os04g0364800	Barwin-related endoglucanase domain containing protein. (Os04t0364800-00)	chr04	17560683	17561234	+	3.6872	0	0	0	68.9196	118.9	151.151	140.972	30.6692	9.62095	145.836	73.4492	59.6033
Os04g0367000	Hypothetical conserved gene. (Os04t0367000-01)	chr04	17761013	17766782	-	0	0	0	-2.104	5.58336	3.06852	6.4616	9.10814	2.10092	1.17895	3.92845	18.4099	9.54455
Os04g0370900	Similar to H0607F01.5 protein. (Os04t0370900-01);Similar to cDNA, clone: J013067H13, full insert sequence. (Os04t0370900-02)	chr04	18042184	18049429	-	0	0	0	-1.3789	21.9929	0.279044	15.0783	25.0294	9.61713	0.119726	11.16	36.688	26.4313
Os04g0372700	Similar to Quinone-oxidoreductase QR1 (Fragment). (Os04t0372700-01)	chr04	18168726	18170981	+	1.7914	0	0	0	4.91097	101.919	31.5696	8.31446	63.1991	30.6882	40.0499	11.946	87.7238
Os04g0372750	Non-protein coding transcript. (Os04t0372750-00)	chr04	18171104	18171646	-	1.5472	0	0	0	6.39119	96.4407	28.7972	10.5274	73.2608	34.3963	34.8053	12.4444	65.3528
Os04g0385900	Similar to OSIGBa0148P16.1 protein. (Os04t0385900-01)	chr04	18948775	18949649	+	0	0	1.148	0	32.7772	52.8793	33.8743	163.484	25.7176	38.9399	51.4689	77.381	25.0428
Os04g0387300	Similar to OSIGBa0075F02.1 protein. (Os04t0387300-01)	chr04	19020605	19037718	+	0	0	1.9255	0	77.4293	48.5101	36.29	138.085	56.1757	38.9476	32.9667	38.1279	46.0414
Os04g0387900	Similar to AT.I.24-6 protein (Fragment). (Os04t0387900-01)	chr04	19080298	19081059	+	2.7857	0	0	0	39.8721	47.6642	20.7505	27.7689	13.0742	7.20444	18.4447	20.3961	11.7062
Os04g0398000	Pathogenesis-related transcriptional factor and ERF domain containing protein. (Os04t0398000-01);Pathogenesis-related transcriptional factor and ERF domain containing protein. (Os04t0398000-02)	chr04	19651665	19656024	+	-1.3026	0	0	0	1.95949	21.7621	28.9966	16.3739	16.0582	55.9514	32.1731	27.3952	23.4652
Os04g0400000	Similar to OSIGBa0113L04.2 protein. (Os04t0400000-00)	chr04	19796632	19800392	-	2.436	0	0	0	37.6795	69.569	12.0788	67.2359	2.20005	13.3999	5.1064	38.5681	6.42606
Os04g0401700	Potassium transporter, Potassium mediated growth, Salt tolerance (Os04t0401700-01);Similar to Isoform 2 of Potassium transporter 1. (Os04t0401700-02);Potassium transporter 1 (OsHAK1). Splice isoform 2. (Os04t0401700-03)	chr04	19886674	19892355	+	-2.3678	0	-1.1641	-2.9458	3.20978	2.73862	19.5124	13.9773	3.61749	14.7337	16.8739	32.8542	29.4559
Os04g0414700	Photosystem I PsaO domain containing protein. (Os04t0414700-01)	chr04	20496054	20497009	+	2.2849	0	0	0	979.351	1064.92	4726.61	458.141	2333.19	227.769	2901.1	590.454	2653.49
Os04g0419100	Conserved hypothetical protein. (Os04t0419100-01)	chr04	20716594	20717566	+	1.515	0	0	0	0.336483	57.1739	17.51	36.5294	2.00484	20.8513	9.09718	11.3201	7.17468
Os04g0423400	Similar to OSIGBa0076I14.3 protein. (Os04t0423400-01);Similar to OSIGBa0076I14.3 protein. (Os04t0423400-02)	chr04	20934960	20936052	-	2.6819	0	0	0	119.422	437.349	326.685	129.168	186.844	71.0375	363.461	165.458	122.259
Os04g0429600	Putative cellulose synthase-like protein H3. (Os04t0429600-00)	chr04	21288252	21293643	-	0	0	0	2.1783	6.7709	2.0236	7.52937	0.310046	22.1099	2.28252	7.94421	1.24978	5.16239
Os04g0430700	Peptidase S8, subtilisin-related domain containing protein. (Os04t0430700-01)	chr04	21358943	21361513	+	0	0	1.4364	0	3.69294	28.4617	12.1413	34.2477	2.95365	34.1411	14.7251	13.2728	6.4362
Os04g0435500	Glutathione S-transferase, C-terminal-like domain containing protein. (Os04t0435500-01);Glutathione S-transferase, C-terminal-like domain containing protein. (Os04t0435500-02)	chr04	21662080	21664310	-	1.661	0	0	0	10.2691	35.4127	8.37381	24.0638	12.7403	11.6719	7.16448	27.2561	20.7232
Os04g0441800	TGF-beta receptor, type I/II extracellular region family protein. (Os04t0441800-01)	chr04	21970849	21975757	-	2.4304	0	0	0	0.869336	11.4134	5.11812	7.12593	1.98203	2.20691	1.95673	2.49915	3.46333
Os04g0443900	Similar to RuBisCO large subunit-binding protein subunit beta, chloroplastic. (Os04t0443900-01)	chr04	22118247	22122536	-	0	0	-1.4579	0	141.91	76.1863	14.5991	21.3148	5.54247	114.188	10.0532	61.4171	2.48823
Os04g0444900	Similar to Alfin-1. (Os04t0444900-01)	chr04	22189044	22191821	+	0	0	0	1.3682	13.7879	13.6617	25.4127	18.4917	155.624	17.7247	30.9334	13.9042	63.707
Os04g0447100	Similar to Lipoxygenase. (Os04t0447100-01)	chr04	22305669	22309225	+	2.3227	0	0	0	2.12641	25.6785	9.02075	8.94987	5.65609	5.35001	8.67667	12.2839	11.7504
Os04g0448300	Peptidase A1 domain containing protein. (Os04t0448300-01);Peptidase A1 domain containing protein. (Os04t0448300-02)	chr04	22347957	22349743	+	0	0	0	-1.3687	11.0877	44.7813	18.3089	15.4212	17.613	32.9624	15.97	22.1243	48.0675
Os04g0449900	Similar to RNA Binding Protein 47. (Os04t0449900-01);Non-protein coding transcript. (Os04t0449900-02)	chr04	22414499	22419109	+	0	0	1.1801	1.2735	274.078	88.5991	73.4157	245.998	106.993	75.6561	92.4245	113.872	46.7716
Os04g0455700	Similar to H0523F07.3 protein. (Os04t0455700-00)	chr04	22800689	22801366	-	0	0	2.1444	0	7.43647	26.3508	11.6177	47.0519	2.46613	5.98476	8.11552	11.1625	6.00624
Os04g0456700	Similar to TMV induced protein 1-2. (Os04t0456700-01)	chr04	22829317	22830301	+	1.0049	0	0	0	62.8428	330.277	172.821	110.661	138.713	171.539	151.928	117.46	134.628
Os04g0459500	Similar to H0219H12.1 protein. (Os04t0459500-01);Similar to GADPH (383 AA) (Fragment). (Os04t0459500-02)	chr04	22937162	22939010	+	1.0231	1.1935	0	0	406.454	920.75	3270.54	310.585	4446.23	472.23	1544.13	434.037	4660.98
Os04g0461100	Ribosomal protein, PSRP-3/Ycf65 domain containing protein. (Os04t0461100-01);Similar to H0219H12.12 protein. (Os04t0461100-02)	chr04	23027355	23029002	+	0	0	0	1.6042	440.086	416.105	142.384	180.905	159.563	290.658	91.7375	258.522	55.4641
Os04g0463500	Similar to Anthranilate synthase beta chain. (Os04t0463500-01)	chr04	23139191	23142817	-	1.1941	0	0	0	54.4477	118.173	88.3125	180.976	54.5861	53.8341	54.4446	143.226	67.6246
Os04g0464100	Heavy metal transport/detoxification protein domain containing protein. (Os04t0464100-01)	chr04	23165556	23166329	+	0	0	1.9752	0	0.338396	7.32558	15.6797	59.5607	0.900107	2.85252	6.87713	15.8893	4.17562
Os04g0468600	Hypothetical conserved gene. (Os04t0468600-01);Heavy metal transport/detoxification protein domain containing protein. (Os04t0468600-02);Heavy metal transport/detoxification protein domain containing protein. (Os04t0468600-03);Similar to cDNA clone:006-303-A07, full insert sequence. (Os04t0468600-05);Similar to cDNA clone:006-303-A07, full insert sequence. (Os04t0468600-06)	chr04	23408498	23410250	-	0	1.271	0	-1.0497	23.39	1.73704	106.606	353.125	108.927	0.227971	47.6977	310.566	238.305
Os04g0474800	Similar to OSIGBa0135C13.7 protein. (Os04t0474800-01);Similar to Isoform 2 of Beta-glucosidase 12. (Os04t0474800-02);Similar to OSIGBa0135C13.7 protein. (Os04t0474800-03)	chr04	23747601	23752765	-	0	0	0	-1.5574	19.7448	158.359	173.128	128.041	55.9763	155.272	155.685	140.485	174.113
Os04g0489600	Hypothetical conserved gene. (Os04t0489600-01);Helix-loop-helix DNA-binding domain containing protein. (Os04t0489600-02)	chr04	24461146	24468929	+	-6.0444	0	0	0	1.32608	0.175667	4.18358	17.032	0.800785	12.0845	11.9812	5.252	3.821
Os04g0492400	Similar to H0425E08.4 protein. (Os04t0492400-01);Similar to H0425E08.4 protein. (Os04t0492400-02)	chr04	24611350	24615159	+	1.3927	0	0	0	11.439	39.0857	12.1231	18.3276	7.64208	15.5153	14.1276	15.452	8.62848
Os04g0492800	Similar to H0425E08.6 protein. (Os04t0492800-01)	chr04	24640500	24641442	+	1.4268	0	0	0	8.26307	73.2872	32.4835	23.7588	26.966	28.412	41.2883	21.2824	19.7412
Os04g0493000	Similar to H0425E08.14 protein. (Os04t0493000-01)	chr04	24648004	24648863	-	-1.289	0	0	0	109.133	107.89	1932.99	223.751	2284.85	274.801	2122.75	140.358	1713.3
Os04g0493400	Similar to Chitinase. (Os04t0493400-01)	chr04	24687753	24689297	-	0	0	0	-5.8234	0	0.545822	0.10825	24.1619	0.258509	1.60526	0.554804	9.46527	15.4701
Os04g0496000	Glucose/ribitol dehydrogenase family protein. (Os04t0496000-01)	chr04	24810332	24811141	-	0	0	1.2043	0	43.3297	31.9623	12.1735	85.7687	8.25698	20.1115	13.586	39.0423	4.46884
Os04g0497000	Similar to Allyl alcohol dehydrogenase. (Os04t0497000-01);Similar to Allyl alcohol dehydrogenase. (Os04t0497000-02)	chr04	24858099	24859658	-	4.1101	0	0	0	0.903167	21.9701	2.50376	1.55433	1.17448	1.32603	2.84144	4.34954	2.92236
Os04g0510600	Tetratricopeptide-like helical domain containing protein. (Os04t0510600-01);Tetratricopeptide-like helical domain containing protein. (Os04t0510600-03)	chr04	25549282	25550600	-	0	0	1.5339	0	16.3372	26.7987	17.5855	59.9484	16.0613	21.9153	23.8754	21.7152	8.51526
Os04g0517100	Similar to OSIGBa0145M07.4 protein. (Os04t0517100-01)	chr04	25843041	25844875	-	2.3752	0	0	0	0.535256	49.2055	26.0413	49.0393	5.50512	9.88564	18.7409	31.6692	15.4639
Os04g0518400	Similar to Phenylalanine ammonia-lyase (Fragment). (Os04t0518400-01)	chr04	25927077	25929716	-	0	1.3666	0	0	4.03307	57.7505	50.0375	42.2478	94.1848	54.1234	20.9527	38.8897	146.267
Os04g0524600	Oligopeptide transporter OPT superfamily protein. (Os04t0524600-01)	chr04	26247730	26252252	+	0	0	0	-1.8231	0.801162	5.28613	15.1564	4.90287	4.32763	3.03272	11.2298	12.3063	16.1825
Os04g0531900	Short-chain dehydrogenase/reductase SDR domain containing protein. (Os04t0531900-01)	chr04	26590627	26592402	-	0	0	1.3633	0	9.59831	35.0172	28.4344	65.382	15.1313	25.7371	38.8774	26.6559	22.2242
Os04g0532400	Similar to OSIGBa0125M19.13 protein. (Os04t0532400-01)	chr04	26617453	26619087	+	0	0	0	1.0506	5.36255	4.98016	90.9401	4.05362	152.91	7.30462	149.777	6.69907	78.0121
Os04g0537900	Seed-type vacuolar processing enzyme (VPE), Glutelin maturation (Os04t0537900-01)	chr04	26903901	26908676	-	1.0608	0	0	0	37.2909	61.3874	67.023	68.3303	64.9762	30.6717	60.9679	66.2262	95.9827
Os04g0538166	Similar to Elongation factor G, chloroplastic. (Os04t0538166-00)	chr04	26920269	26920691	-	0	0	-2.4448	0	121.362	36.672	79.3126	10.4624	196.488	29.6242	34.0749	59.7456	335.876
Os04g0538400	Similar to Nodulin 21 (N-21). (Os04t0538400-01)	chr04	26931464	26932639	-	5.2399	0	0	0	5.95775	16.5566	0.644987	4.07687	0.414692	0.45667	0.50857	6.60793	3.46278
Os04g0547900	Anti-sense to fibroblast growth factor protein GFG family protein. (Os04t0547900-01)	chr04	27423442	27426169	+	1.2395	0	0	0	25.3916	58.4394	44.2181	5.37087	35.1723	25.7975	62.3012	13.1982	30.3074
Os04g0549600	Chaperone DnaJ protein, Negative regulation of rice innate immunity, Basal resistance to Magnaporthe oryzae (Os04t0549600-01);Similar to OSIGBa0134H18.3 protein. (Os04t0549600-02)	chr04	27505498	27509994	+	0	0	-1.2112	0	233.109	60.2298	96.9106	42.1772	50.6887	60.4981	69.4733	102.43	71.1195
Os04g0556400	Similar to UDP-glycosyltransferase UGT93B9. (Os04t0556400-01)	chr04	27843255	27845708	-	0	0	0	-1.5941	0.160097	0.283365	6.49087	15.423	5.56438	1.16717	1.63289	16.494	17.7532
Os04g0556500	cis-Zeatin-O-glucosyltransferase, Catalyze O-glucosylation of cZ and cZ-riboside (Os04t0556500-01)	chr04	27848596	27850314	-	0	0	0	-2.4903	3.00924	4.20083	26.8482	44.2764	6.2819	13.5033	11.3771	37.8945	37.3016
Os04g0560700	Conserved hypothetical protein. (Os04t0560700-01)	chr04	28084097	28085839	+	0	0	1.3771	0	24.1103	66.0942	43.3871	164.259	22.926	74.3988	43.0884	66.3319	46.4138
Os04g0561500	Similar to Prolyl endopeptidase (EC 3.4.21.26) (Post-proline cleaving enzyme) (PE). (Os04t0561500-01);Similar to Prolyl endopeptidase (EC 3.4.21.26) (Post-proline cleaving enzyme) (PE). (Os04t0561500-02)	chr04	28108757	28113603	+	0	0	0	4.4273	25.0625	2.47333	6.14512	11.6054	560.67	1.77372	9.28393	4.43876	27.5396
Os04g0574700	Guard cell anion channel protein, Nitrate-selective anion channel, Control of stomatal closure (Os04t0574700-01)	chr04	28929773	28932030	+	0	0	1.7217	1.0611	15.2023	21.7393	28.1817	41.9071	48.3243	14.3109	42.2863	13.327	24.4754
Os04g0578600	Similar to H0404F02.15 protein. (Os04t0578600-01)	chr04	29178889	29181660	-	0	0	2.771	0	2.17075	0.89787	0.293814	30.8171	0.730889	2.87966	0.953713	4.73552	0.0813746
Os04g0581100	2OG-Fe(II) oxygenase domain containing protein. (Os04t0581100-01)	chr04	29339469	29341162	-	0	2.8505	0	-3.7596	0.909439	15.2104	97.2442	516.266	35.2925	19.7597	14.5585	480.076	505.154
Os04g0586500	Malectin-like carbohydrate-binding domain domain containing protein. (Os04t0586500-01)	chr04	29636178	29637984	+	1.4477	0	0	0	20.2563	47.1854	17.6622	39.4159	15.6918	18.0302	20.1566	23.3346	21.892
Os04g0589400	Conserved hypothetical protein. (Os04t0589400-00)	chr04	29795103	29797235	+	-1.6692	1.57	0	0	0.122793	5.29138	32.3053	14.5021	28.0568	17.5406	11.7485	8.74366	38.5771
Os04g0601800	Similar to Plastid protein. (Os04t0601800-01)	chr04	30377828	30379529	+	0	0	0	2.1541	347.97	293.594	46.7251	232.298	72.6725	611.909	45.1936	153.185	17.2547
Os04g0602100	Plant ascorbate peroxidase domain containing protein. (Os04t0602100-01);Similar to B0403H10-OSIGBa0105A11.15 protein. (Os04t0602100-02)	chr04	30385512	30388334	+	0	1.8044	0	0	123.328	139.891	214.187	40.1745	101.488	73.4773	66.214	61.7829	199.565
Os04g0612301	Hypothetical protein. (Os04t0612301-00)	chr04	31051207	31051503	-	0	1.3347	-1.9675	-5.8849	0.66141	155.069	356.562	44.703	3.04945	61.0779	152.641	183.381	190.434
Os04g0613900	Similar to Potassium transporter 18. (Os04t0613900-01)	chr04	31128314	31133415	-	0	0	-1.8029	0	29.1547	18.0523	17.3924	12.5266	10.9185	9.59377	14.6574	45.8449	16.4967
Os04g0614650	Similar to OSIGBa0126B18.8 protein. (Os04t0614650-00)	chr04	31189280	31193896	+	0	0	0	-1.5386	5.75801	14.4588	7.86041	8.06774	6.59412	18.107	8.84746	14.665	20.2442
Os04g0620000	C-type ATP-binding cassette (ABC) transporter, Arsenic (As) detoxification, Reduction of As in grains	chr04	31502967	31514308	-	0	0	-1.1964	0	247.264	124.179	45.8864	95.6148	29.3716	151.93	36.4314	229.824	51.8535
Os04g0631600	Basic helix-loop-helix dimerisation region bHLH domain containing protein. (Os04t0631600-01)	chr04	32166724	32169575	+	0	0	2.1756	0	1.37887	18.1599	4.67491	17.6397	2.0396	12.0753	6.48148	4.09535	4.58147
Os04g0640600	Shikimate kinase. (Os04t0640600-01);Similar to OSIGBa0138H21-OSIGBa0138E01.13 protein. (Os04t0640600-02)	chr04	32582187	32585691	-	0	0	0	-1.2962	5.48645	17.4405	19.5551	21.0767	11.8863	9.78222	17.7208	19.5294	30.8476
Os04g0643200	Amidase family protein. (Os04t0643200-00)	chr04	32736613	32739871	-	0	0	-1.12	0	95.5472	40.1263	14.2867	20.2782	12.3276	57.5152	9.5767	46.2277	9.94749
Os04g0650700	Similar to OSIGBa0113E10.3 protein. (Os04t0650700-01);Similar to OSIGBa0113E10.3 protein. (Os04t0650700-02);Similar to OSIGBa0113E10.3 protein. (Os04t0650700-03);Similar to OSIGBa0113E10.3 protein. (Os04t0650700-04)	chr04	33161539	33164512	+	-1.2243	0	0	-1.9676	294.58	69.3337	41.5519	465.89	43.3455	168.844	49.5072	284.468	179.162
Os04g0650800	Similar to Phosphoglycerate dehydrogenase. (Os04t0650800-01);Similar to H0212B02.14 protein. (Os04t0650800-02)	chr04	33167054	33169881	+	0	0	0	-1.0662	65.8526	59.7537	47.6004	126.104	29.8956	111.148	52.5779	121.76	66.1523
Os04g0653700	Conserved hypothetical protein. (Os04t0653700-01)	chr04	33347881	33348507	-	0	0	0	-3.5936	0.522166	0.170624	5.30423	55.7317	5.33346	0	1.04926	94.9474	68.0406
Os04g0659300	Receptor-like protein, Root development, Salt stress response, Regulation of iron acquisition (Os04t0659300-01)	chr04	33641298	33642277	+	0	0	0	-5.2614	0.0668159	0.163747	0.119075	0.470408	0	0.243557	0.488227	0.827428	20.1171
Os04g0667600	Heavy metal transport/detoxification protein domain containing protein. (Os04t0667600-01)	chr04	34081143	34081905	+	1.0792	0	0	0	22.9136	118.268	74.0993	154.251	61.9071	58.342	105.82	86.1714	36.7669
Os04g0669200	Similar to Ethylene response factor 2 (Ethylene response factor 3). (Os04t0669200-01)	chr04	34133718	34134538	-	1.399	0	0	0	29.9882	138.841	70.3569	78.3868	103.781	54.8746	106.212	54.1574	54.4035
Os04g0674000	Similar to H0403D02.10 protein. (Os04t0674000-01);Similar to H0403D02.10 protein. (Os04t0674000-03)	chr04	34400083	34401448	-	1.8805	0	0	0	20.5927	87.9443	35.6304	69.0766	20.135	24.8948	37.4751	60.6868	19.8136
Os04g0675200	Similar to H0103C06.6 protein. (Os04t0675200-01)	chr04	34479121	34485639	+	0	0	-1.4108	0	11.5552	7.696	8.12721	4.46091	4.89647	7.38486	7.49311	12.4409	12.5755
Os04g0675400	Similar to Chaperone protein dnaJ. (Os04t0675400-01)	chr04	34489930	34492036	+	0	0	-1.1104	0	777.701	446.567	0.797447	190.149	0.952186	906.219	1.6689	430.606	0.809823
Os04g0678700	Similar to Protochlorophyllide reductase (EC 1.3.1.33) (PCR) (NADPH- protochlorophyllide oxidoreductase) (POR) (Fragment). (Os04t0678700-01)	chr04	34663055	34664559	+	2.321	0	0	0	111.088	28.5232	183.387	9.52644	39.717	5.94991	109.417	6.83545	80.8449
Os04g0684900	Component of the CCR4-NOTcomplex, Deadenylase, Deadenylation (poly(A) tail shortening), Development and stress response (Os04t0684900-01);Component of the CCR4-NOTcomplex, Deadenylase, Component of the plant P-body, Deadenylation (poly(A) tail shortening), Development and stress response (Os04t0684900-02)	chr04	34980601	34981819	+	1.8173	0	0	0	0.960443	65.6286	14.8509	107.235	3.60664	19.41	9.95937	70.3135	6.9156
Os04g0688100	Peroxidase (EC 1.11.1.7). (Os04t0688100-01);Peroxidase (EC 1.11.1.7). (Os04t0688100-02)	chr04	35187443	35189187	-	-1.1327	0	0	-1.8965	8.41022	27.8589	386.891	334.054	53.3452	63.6721	256.03	228.042	209.882
Os04g0691600	Similar to 30S ribosomal protein S17. (Os04t0691600-01);Similar to 30S ribosomal protein S17. (Os04t0691600-02)	chr04	35381557	35382214	+	0	0	0	1.9633	448.358	664.46	127.998	350.859	146.086	796.894	74.7352	372.152	39.5898
Os05g0100500	Similar to Debaryomyces hansenii chromosome F of strain CBS767 of Debaryomyces hansenii. (Os05t0100500-01)	chr05	44725	47165	-	0	0	-1.6811	-1.9201	18.6955	14.8276	20.6619	7.6993	7.77311	15.3417	17.7807	25.8961	31.0874
Os05g0100600	Similar to aminophospholipid ATPase. (Os05t0100600-01);Similar to Potential phospholipid-transporting ATPase 7 (EC 3.6.3.1) (Aminophospholipid flippase 7). (Os05t0100600-02)	chr05	60260	65327	+	0	0	0	-1.687	19.4322	11.6789	24.2415	36.4256	13.4389	19.9538	19.8409	59.9099	45.73
Os05g0101400	Similar to 50S ribosomal protein L28, chloroplast precursor. (Os05t0101400-01);Similar to 50S ribosomal protein L28. (Os05t0101400-02)	chr05	97377	99788	-	0	0	0	1.8946	470.468	425.661	267.864	215.254	384.268	617.385	165.362	289.887	109.217
Os05g0101600	Cytochrome P450 family protein. (Os05t0101600-01)	chr05	101403	104149	-	0	-2.3844	0	-3.5854	8.94975	8.34793	2.78393	30.6569	2.00833	6.52472	15.6951	21.9647	25.4763
Os05g0102000	SAM dependent carboxyl methyltransferase family protein. (Os05t0102000-01)	chr05	116433	118268	-	0	0	0	-2.6942	0.0713285	0.0291343	3.71816	1.00436	12.2565	0.0650017	3.22493	1.36177	83.826
Os05g0105000	Similar to Methionine S-methyltransferase (EC 2.1.1.12) (AdoMet:Met S- methyltransferase) (Hv-MMT1). (Os05t0105000-01)	chr05	267986	274638	-	0	0	0	-1.1117	30.7421	29.6918	54.4897	45.3577	48.4923	29.5661	41.1221	47.4922	110.744
Os05g0105050	Hypothetical conserved gene. (Os05t0105050-00)	chr05	276939	278024	-	0	0	0	-3.4296	12.3961	10.6981	19.6864	2.81527	3.51001	4.37288	9.77013	11.7608	39.9674
Os05g0110100	Heat shock protein DnaJ, cysteine-rich domain domain containing protein. (Os05t0110100-01);Heat shock protein DnaJ, cysteine-rich domain domain containing protein. (Os05t0110100-02)	chr05	542178	542952	+	0	1.5378	0	2.2662	768.837	1158.96	480.753	465.135	222.155	1127.37	178.783	402.093	48.8034
Os05g0113300	Cation/H+ exchanger domain containing protein. (Os05t0113300-01)	chr05	711549	715894	+	0	0	1.7292	0	11.4583	12.032	12.4324	30.5456	13.0174	9.67009	16.741	9.66373	8.01305
Os05g0113400	Similar to Actin-depolymerizing factor 2 (ADF 2). (Os05t0113400-01)	chr05	716295	718798	+	1.049	0	0	0	12.6761	64.1575	40.7114	40.4382	90.6384	32.32	42.7519	26.9787	109.068
Os05g0113500	Similar to BRI1-KD interacting protein 130. (Os05t0113500-03);Similar to BRI1-KD interacting protein 130. (Os05t0113500-04);Similar to BRI1-KD interacting protein 130. (Os05t0113500-05)	chr05	719134	721868	-	0	-2.0234	0	-1.7434	77.1301	62.9364	44.4917	191.03	41.7544	49.8926	195.306	238.879	147.739
Os05g0114700	Myb-type HTH DNA-binding domain domain containing protein. (Os05t0114700-02)	chr05	801229	803353	+	0	0	1.3036	0	53.3697	113.677	89.3457	186.938	98.2569	221.023	151.729	79.4344	89.9465
Os05g0116100	Dehydroascorbate reductase. (Os05t0116100-01)	chr05	877099	880445	-	0	0	0	2.0415	58.7637	221.887	59.898	55.6877	109.762	149.491	42.7118	36.0647	28.1758
Os05g0119300	Similar to ESTs AA754121. (Os05t0119300-01);Similar to ESTs AA754121. (Os05t0119300-02);Similar to ESTs AA754121. (Os05t0119300-03)	chr05	1000593	1002757	-	1.2528	0	0	0	222.536	635.916	342.187	510.248	321.856	278.141	423.406	347.095	189.502
Os05g0120100	Similar to Splicing factor RSZ33. (Os05t0120100-01);Similar to Splicing factor, arginine/serine-rich 6. (Os05t0120100-02)	chr05	1045879	1049359	-	-1.157	0	0	0	58.9743	54.2311	59.8669	92.7631	47.5424	126.049	75.5877	79.4041	53.9532
Os05g0124000	Ankyrin repeat domain containing protein. (Os05t0124000-01)	chr05	1348492	1354679	-	-7.7845	0	0	-9.0094	0.152137	0.0745687	11.9296	51.177	0.0647475	17.1362	15.1743	37.5233	35.2629
Os05g0126400	Conserved hypothetical protein. (Os05t0126400-01)	chr05	1502980	1508460	-	0	0	-1.2421	-1.0444	56.9026	38.3337	39.903	17.7787	17.0635	44.2167	43.6379	44.1101	37.1912
Os05g0127500	Similar to Leucoanthocyanidin dioxygenase-like protein. (Os05t0127500-01)	chr05	1561984	1568161	-	2.0312	0	0	0	5.9565	65.2098	35.2097	29.8572	23.2525	16.6285	38.2372	34.2844	19.6276
Os05g0128200	Hypothetical conserved gene. (Os05t0128200-01);Similar to Transposable element Mu1 sequence. (Os05t0128200-02)	chr05	1662022	1664213	+	1.273	0	0	0	100.658	292.628	300.886	188.745	333.126	126.213	299.14	202.453	340.921
Os05g0130300	Conserved hypothetical protein. (Os05t0130300-01)	chr05	1781532	1782890	+	-1.7252	0	0	0	1.04172	85.2202	84.8677	23.4167	149.549	293.679	109.353	33.4027	241.807
Os05g0130600	Conserved hypothetical protein. (Os05t0130600-01)	chr05	1796039	1796862	+	-1.4017	0	-1.1229	-1.4004	7.9438	203.765	182.826	87.566	108.064	561.14	235.707	200.026	301.46
Os05g0132100	AMP-dependent synthetase and ligase domain containing protein. (Os05t0132100-02);Similar to cDNA clone:001-200-C01, full insert sequence. (Os05t0132100-03);Similar to cDNA clone:001-200-C01, full insert sequence. (Os05t0132100-04)	chr05	1866886	1873316	-	1.0958	0	0	0	84.5971	164.734	83.2816	94.0856	24.6148	80.3335	103.757	99.692	41.892
Os05g0135700	S-adenosylmethionine synthetase 1 (EC 2.5.1.6) (Methionine adenosyltransferase 1) (AdoMet synthetase 1). (Os05t0135700-01);S-adenosylmethionine synthetase 1 (EC 2.5.1.6) (Methionine adenosyltransferase 1) (AdoMet synthetase 1). (Os05t0135700-02)	chr05	2089037	2091950	+	0	0	1.7401	0	8.48889	16.5176	20.7539	52.4368	29.1381	18.1153	30.7026	16.4641	17.6019
Os05g0136900	Transferase family protein. (Os05t0136900-01)	chr05	2143896	2150179	+	0	0	1.2067	0	11.6711	69.2468	272.047	425.598	226.503	72.2067	254.737	193.413	229.564
Os05g0140300	Conserved hypothetical protein. (Os05t0140300-00)	chr05	2325838	2326680	+	3.497	0	0	0	30.06	27.6019	23.6016	13.3433	34.2143	2.54825	30.3651	32.3839	28.5238
Os05g0142000	Conserved hypothetical protein. (Os05t0142000-01)	chr05	2436924	2437582	-	1.8977	0	0	0	8.34641	54.0588	10.9787	37.2857	4.01729	15.1216	9.25705	26.4551	7.74878
Os05g0142100	Conserved hypothetical protein. (Os05t0142100-01)	chr05	2449418	2450032	-	2.1363	0	0	0	11.6053	84.7152	20.8719	20.6888	2.60548	20.0846	4.66793	37.5773	19.1288
Os05g0142200	Conserved hypothetical protein. (Os05t0142200-00)	chr05	2452663	2453318	-	0	0	0	-2.2234	600.695	362.529	56.1229	490.234	12.638	347.114	43.4883	537.702	62.3723
Os05g0142400	Conserved hypothetical protein. (Os05t0142400-01)	chr05	2464329	2465034	-	1.8809	0	0	0	156.928	138.879	4.87598	208.103	0.888123	39.3021	5.5911	183.96	0.915561
Os05g0160300	Bifunctional inhibitor/plant lipid transfer protein/seed storage domain containing protein. (Os05t0160300-01)	chr05	3539620	3540966	-	4.0096	0	1.8762	0	3.02514	247.364	91.2153	119.132	29.6947	16.0073	101.254	34.0384	30.2482
Os05g0162000	Similar to Peroxidase (Fragment). (Os05t0162000-01)	chr05	3645962	3648067	-	0	0	0	-3.8507	0	0.157906	1.98077	25.7547	1.90238	0.22019	0.573802	20.247	29.0039
Os05g0176100	Similar to Cellulose synthase BoCesA1. (Os05t0176100-01);Similar to RSW1-like cellulose synthase catalytic subunit (Fragment). (Os05t0176100-05);Similar to Cellulose synthase BoCesA1. (Os05t0176100-06);Similar to Cellulose synthase BoCesA8. (Os05t0176100-07)	chr05	4565244	4571358	-	0	0	0	-1.2416	8.8927	131.55	24.5732	28.537	19.5256	88.0504	17.4009	41.4513	48.7913
Os05g0177500	UDP-glucuronosyl/UDP-glucosyltransferase family protein. (Os05t0177500-01)	chr05	4626474	4628310	-	0	0	0	1.6818	0.249514	0.727961	3.62085	0.577191	26.813	1.16939	5.07894	0.367846	8.83195
Os05g0178300	Similar to Cadmium tolerant 1. (Os05t0178300-01)	chr05	4665325	4667853	-	2.5908	0	0	0	51.4057	137.575	24.6565	80.3601	6.85262	23.8034	23.7488	28.0632	17.1899
Os05g0179300	Transferase family protein. (Os05t0179300-01)	chr05	4735060	4737046	-	1.7645	0	0	0	3.04074	19.1945	11.2382	16.9317	14.044	5.88843	14.1393	7.95189	16.7139
Os05g0186000	Similar to 30S ribosomal protein S31, chloroplast (Fragment). (Os05t0186000-01);Similar to PSRP4. (Os05t0186000-02);Similar to 30S ribosomal protein S31, chloroplast (Fragment). (Os05t0186000-03)	chr05	5274199	5277761	-	0	0	0	2.0696	465.323	417.763	149.147	211.934	174.806	504.669	85.9851	265.774	44.0092
Os05g0198200	Thioredoxin fold domain containing protein. (Os05t0198200-00)	chr05	6085887	6087017	+	0	0	1.3033	0	15.196	12.4137	8.07785	77.5986	54.4717	14.383	14.6541	32.979	27.8126
Os05g0202800	Similar to Metallothionein-like protein 3B. (Os05t0202800-00)	chr05	6393899	6396069	+	-2.622	-1.4654	0	1.8202	3633.68	1263.24	2115.26	2278.87	9544.24	8105.67	6307.08	3465.69	2856.31
Os05g0214300	Similar to Bidirectional sugar transporter SWEET3a. (Os05t0214300-00)	chr05	7083049	7085033	+	4.2837	0	0	0	10.9551	18.5133	7.1536	19.5469	24.7354	0.990715	10.77	17.2601	22.7845
Os05g0215000	BURP domain containing protein. (Os05t0215000-04)	chr05	7134027	7135550	-	1.8237	0	0	0	10.2925	32.3106	26.4219	16.7354	30.4538	9.5135	31.8289	24.8848	11.6117
Os05g0215700	Conserved hypothetical protein. (Os05t0215700-02)	chr05	7168867	7169563	-	1.3062	0	0	0	60.5945	108.67	40.7672	151.859	19.4911	45.8024	65.2995	92.586	18.3622
Os05g0217700	BURP domain containing protein. (Os05t0217700-01)	chr05	7249980	7251356	+	0	0	0	2.0144	22.6892	107.817	756.091	38.3884	513.548	74.4797	1258.44	62.9773	134.327
Os05g0217800	BURP domain containing protein. (Os05t0217800-01);Similar to BURP domain-containing protein 2. (Os05t0217800-02)	chr05	7255510	7257163	+	0	0	0	3.8289	1.76691	2.88679	78.6289	1.09762	28.9732	0.663017	140.643	4.66577	2.15462
Os05g0247100	Similar to Glycosyl hydrolases family 18. (Os05t0247100-01);Chitinase III protein, Xylanase inhibitor, Regulation of abiotic stress response, Resistance to herbivores (Os05t0247100-02)	chr05	8902501	8903789	-	1.5005	0	0	0	55.9145	119.528	170.461	114.172	31.6357	44.0314	198.045	159.796	39.8191
Os05g0261700	Hypothetical conserved gene. (Os05t0261700-01);Leucine-rich repeat, plant specific containing protein. (Os05t0261700-02)	chr05	10114810	10126224	-	0	0	0	-4.6127	3.37284	0.688822	1.37316	5.56803	0.464043	0.238474	0.45148	6.24122	11.9977
Os05g0278500	Transferase family protein. (Os05t0278500-01)	chr05	11609491	11615022	-	0	0	2.4047	0	1.30875	0.0344878	10.0818	45.0894	28.2985	0.346256	4.89722	8.93135	35.3824
Os05g0291700	Similar to PTAC16 (PLASTID TRANSCRIPTIONALLY ACTIVE18); binding / catalytic. (Os05t0291700-01);Similar to cDNA clone:002-143-C11, full insert sequence. (Os05t0291700-02);NAD(P)-binding domain containing protein. (Os05t0291700-03)	chr05	12833493	12839420	-	1.3147	1.1354	0	0	157.76	176.426	354.109	73.2124	302.87	73.9249	174.057	98.5462	347.938
Os05g0311500	Protein of unknown function DUF567 family protein. (Os05t0311500-01)	chr05	14245044	14246369	+	0	0	0	1.6812	11.5741	35.0622	59.4924	24.4458	128.732	31.0077	94.1655	16.368	42.4224
Os05g0320700	Similar to Cytochrome P450. (Os05t0320700-02)	chr05	14899987	14904546	-	0	0	0	-1.1544	5.73258	99.2732	125.545	48.8574	137.064	93.1901	114.184	95.4991	322.42
Os05g0322900	WRKY transcription factor, Benzothiadiazole (BTH)-inducible blast resistance (Os05t0322900-01);Similar to WRKY transcription factor 45. (Os05t0322900-02);Similar to WRKY transcription factor 45. (Os05t0322900-03)	chr05	14991579	14993673	+	2.6578	2.0482	0	0	56.8893	39.5486	180.717	233.824	111.372	6.53224	47.1812	311.859	99.5131
Os05g0324700	Conserved hypothetical protein. (Os05t0324700-01)	chr05	15077683	15078347	-	0	0	1.291	0	4.43095	55.2602	60.54	154.799	30.4864	61.2867	44.0689	66.3539	25.7582
Os05g0337400	Similar to heavy-metal-associated domain-containing protein. (Os05t0337400-01)	chr05	15770656	15773664	-	0	0	0	2.1372	220.13	172.366	69.3415	70.8295	76.0575	157.8	27.1239	113.754	18.271
Os05g0342000	Hypothetical conserved gene. (Os05t0342000-00)	chr05	16046996	16047764	-	0	0	0	-3.7795	1.02179	6.60807	26.6315	12.1694	4.80159	3.56943	24.732	31.2823	69.6819
Os05g0349700	Chl synthase, Chl biosynthesis (Os05t0349700-01);Similar to Chlorophyll synthase. (Os05t0349700-02);Similar to Chlorophyll synthase. (Os05t0349700-03)	chr05	16512069	16517848	+	0	0	0	1.4665	178.247	90.2723	24.8789	64.0047	36.4471	92.0847	14.673	113.151	13.9373
Os05g0368000	Non-protein coding transcript. (Os05t0368000-00)	chr05	17670727	17671568	+	0	0	1.1713	0	22.7821	9.98326	26.8878	470.029	8.18683	0.824952	4.27199	218.912	40.9576
Os05g0370700	Alpha/beta hydrolase family protein. (Os05t0370700-01)	chr05	17821376	17827429	-	0	0	1.7434	0	1.33508	1.18978	5.67784	58.5756	7.16699	5.03254	9.86635	18.3494	3.89389
Os05g0375400	Beta-glucanase precursor. (Os05t0375400-01)	chr05	18106229	18110985	-	2.4061	0	0	-1.615	8.8938	81.4856	1118.14	91.4244	53.6077	16.0239	698.056	89.9714	173.537
Os05g0382600	Similar to Annexin-like protein RJ4. (Os05t0382600-02);Annexin family protein. (Os05t0382600-03)	chr05	18494334	18496011	-	1.4105	0	0	0	22.1003	110.885	84.16	43.9448	22.958	43.4779	78.5617	57.2485	45.6966
Os05g0388500	Similar to 50S ribosomal protein L1. (Os05t0388500-01)	chr05	18789640	18793642	+	0	0	-1.1394	0	250.533	160.95	107.55	78.8927	141.108	247.134	96.7613	182.285	117.149
Os05g0391600	Glycosyltransferase AER61, uncharacterized domain containing protein. (Os05t0391600-01)	chr05	19021698	19030826	-	1.4993	0	0	0	10.5442	24.1345	18.3426	15.1127	6.5063	8.89798	11.6536	19.3475	8.62013
Os05g0401100	Protein of unknown function DUF477 family protein. (Os05t0401100-01);Protein of unknown function DUF477 family protein. (Os05t0401100-02)	chr05	19507539	19508996	-	0	1.0094	0	0	222.401	214.9	190.332	108.093	197.083	165.068	102.093	149.586	161.704
Os05g0408900	Similar to 1-deoxy-D-xylulose-5-phosphate synthase. (Os05t0408900-01);Similar to 1-deoxy-D-xylulose-5-phosphate synthase. (Os05t0408900-02);Similar to 1-D-deoxyxylulose 5-phosphate synthase. (Os05t0408900-03);Similar to 1-D-deoxyxylulose 5-phosphate synthase. (Os05t0408900-04)	chr05	19957171	19963120	-	0	1.2246	0	0	21.4643	18.9769	150.587	17.2875	72.9927	10.7087	69.5793	15.1759	151.974
Os05g0417200	Thioredoxin-like fold domain containing protein. (Os05t0417200-01)	chr05	20438344	20440193	+	-1.0558	0	0	0	133.94	47.3668	14.9287	32.7151	15.1348	102.635	15.715	45.1576	11.6795
Os05g0418600	Hypothetical conserved gene. (Os05t0418600-00)	chr05	20505491	20506125	+	8.5093	-3.9969	0	0	57.4364	65.705	2.02145	65.7741	39.1678	0.187942	34.8487	52.1431	19.2389
Os05g0427400	Similar to Phenylalanine ammonia-lyase. (Os05t0427400-00)	chr05	20953643	20955793	-	0	1.0027	0	-1.3005	0.395739	11.4889	74.3504	41.2135	34.9799	16.8667	40.0665	35.1218	91.053
Os05g0429900	Similar to MybHv5 (Fragment). (Os05t0429900-01)	chr05	21099467	21100588	-	1.2385	0	0	0	42.2862	62.3882	5.65196	43.5288	1.56788	27.5587	8.54398	17.4553	1.83417
Os05g0438600	Fructose-1,6-bisphosphatase class 1/Sedoheputulose-1,7-bisphosphatase domain containing protein. (Os05t0438600-01)	chr05	21493974	21496836	-	2.185	0	0	0	16.6951	19.3948	7.92122	15.2267	5.59423	4.44573	6.5848	10.3765	5.48465
Os05g0443400	Similar to Glucan endo-1,3-beta-glucosidase 7. (Os05t0443400-01);Similar to Glucan endo-1,3-beta-glucosidase 7. (Os05t0443400-02)	chr05	21699330	21703558	-	0	0	0	1.4989	28.1424	72.3579	32.5348	35.7834	20.4952	67.4096	50.8333	46.1671	7.66371
Os05g0454500	Conserved hypothetical protein. (Os05t0454500-01)	chr05	22303574	22306360	-	0	0	1.4977	0	23.269	89.5373	94.5049	198.884	13.209	58.8957	67.5835	73.8694	18.9084
Os05g0460600	Similar to GTP cyclohydrolase II/3,4-dihydroxy-2-butanone-4-phosphate synthase- like protein (Fragment). (Os05t0460600-01);Similar to riboflavin biosynthesis protein ribAB. (Os05t0460600-02)	chr05	22625667	22629028	-	0	0	-2.1211	0	25.5147	13.6073	10.344	5.08675	3.66675	12.893	7.92467	23.2108	5.10305
Os05g0462000	Similar to plant-specific domain TIGR01589 family protein. (Os05t0462000-00)	chr05	22678313	22679102	-	0	0	0	1.19	154.226	64.2158	268.483	129.174	229.163	25.2922	279.306	91.9271	106.145
Os05g0462400	Lipin, N-terminal conserved region domain containing protein. (Os05t0462400-01)	chr05	22710475	22713882	-	0	0	-1.951	-1.6664	5.49926	5.88536	11.0539	3.60156	7.84675	5.05032	9.637	14.6057	26.3225
Os05g0476700	U-box E3ubiquitin ligase, Positive regulation of cold stress response (Os05t0476700-01)	chr05	23463142	23465536	+	2.0525	0	0	0	3.12194	28.0867	7.18945	6.45114	6.90212	7.05713	6.36963	5.69038	7.44444
Os05g0481100	Similar to cDNA clone:J013034D11, full insert sequence. (Os05t0481100-01);Similar to predicted protein. (Os05t0481100-02);Similar to cDNA clone:J013034D11, full insert sequence. (Os05t0481100-03);Similar to cDNA clone:J013034D11, full insert sequence. (Os05t0481100-04);Similar to cDNA clone:J013034D11, full insert sequence. (Os05t0481100-05);Similar to cDNA clone:J013021N20, full insert sequence.…	chr05	23653404	23662373	+	0	0	0	-1.5134	88.6615	159.803	132.691	160.012	28.0078	156.06	126.73	175.581	84.4993
Os05g0482400	Cytochrome P450 monooxygenase, Gibberellin (GA)-deactivating enzyme, Modulation of internode elongation (Os05t0482400-01)	chr05	23728568	23738372	+	0	0	0	-1.9878	1.42421	9.47373	4.35106	4.7986	4.04083	5.12971	6.90686	12.4228	16.9379
Os05g0491200	Similar to SNF1 kinase complex anchoring protein (Fragment). (Os05t0491200-01);Similar to SNF1 kinase complex anchoring protein (Fragment). (Os05t0491200-02)	chr05	24137674	24141002	-	1.6034	0	0	0	46.3126	44.9501	28.0292	42.1292	3.95177	15.4193	34.8041	49.5443	5.29602
Os05g0494000	Similar to Cytochrome P450 98A1 (EC 1.14.-.-). (Os05t0494000-01)	chr05	24271090	24275144	+	0	0	0	-2.0814	6.32336	14.0854	16.2878	16.7128	4.30142	8.72244	13.3502	26.7797	19.2381
Os05g0495600	Similar to autoinhibited calcium ATPase. (Os05t0495600-00)	chr05	24347149	24354016	+	0	0	0	-1.1445	2.92946	7.14556	20.0003	6.94259	10.9748	9.71965	16.808	11.2196	25.6396
Os05g0496200	Similar to 3-phosphoglycerate kinase (Fragment). (Os05t0496200-01);Similar to phosphoglycerate kinase. (Os05t0496200-02);Similar to phosphoglycerate kinase. (Os05t0496200-03)	chr05	24378361	24381743	-	1.0031	0	0	0	298.919	400.528	328.803	175.931	443.608	208.29	181.671	215.181	396.828
Os05g0503300	Similar to Sulfite reductase (Fragment). (Os05t0503300-02);Similar to ferredoxin-sulfite reductase precursor. (Os05t0503300-03)	chr05	24777441	24782045	-	0	0	0	-1.0188	68.252	110.213	68.7834	71.0361	27.7745	99.3295	51.6988	60.4687	59.4724
Os05g0506000	Similar to MS5-like protein (Fragment). (Os05t0506000-01)	chr05	24997324	24999559	+	1.9371	0	0	0	44.0471	45.4292	70.254	18.4183	41.9432	12.3652	88.4442	35.537	46.7285
Os05g0506200	KOW domain containing protein. (Os05t0506200-01)	chr05	25007029	25012046	+	0	0	-1.327	0	46.6328	26.3802	35.6451	16.3894	17.9917	23.5224	33.442	43.127	32.209
Os05g0508400	Mannose-binding lectin domain containing protein. (Os05t0508400-01)	chr05	25159955	25163398	+	-1.2921	0	0	0	3.4047	23.1942	20.0989	5.82135	31.0823	59.2006	26.1555	5.36445	19.5356
Os05g0516700	Conserved hypothetical protein. (Os05t0516700-01)	chr05	25624026	25624868	+	5.0254	0	0	0	0.543721	46.4473	0.968981	2.18742	0.74379	1.48648	1.77366	1.60316	0.230031
Os05g0519300	Protein of unknown function DUF506, plant family protein. (Os05t0519300-01)	chr05	25776481	25778593	-	0	0	0	1.5288	0.556197	1.56961	30.4573	0.818764	42.9307	1.0598	36.9007	1.61758	15.7229
Os05g0519600	Similar to 4-methyl-5(B-hydroxyethyl)-thiazol monophosphate biosynthesis enzyme. (Os05t0519600-01);Hypothetical conserved gene. (Os05t0519600-02)	chr05	25797606	25803182	+	-1.0095	0	0	0	65.0073	25.6404	10.8276	12.6359	18.228	53.8022	5.72586	28.7131	5.4254
Os05g0522600	Leucine-rich repeat, plant specific containing protein. (Os05t0522600-01);Leucine-rich repeat domain containing protein. (Os05t0522600-02)	chr05	26022305	26025796	-	0	0	0	-1.133	15.4697	17.5124	40.2246	33.1432	26.9237	25.3391	25.8233	40.7022	62.4006
Os05g0525900	Similar to Zing finger transcription factor PEI1. (Os05t0525900-01)	chr05	26171097	26172343	-	-1.8491	0	0	0	5.19846	7.84986	4.95969	114.344	0.44695	29.4769	4.07672	75.7557	0.0518353
Os05g0531000	Protein of unknown function DUF584 family protein. (Os05t0531000-01)	chr05	26366391	26367073	+	2.3879	0	0	1.1363	26.5561	49.5747	90.467	8.43704	112.204	9.87245	138.005	4.9468	53.9443
Os05g0542300	Conserved hypothetical protein. (Os05t0542300-01)	chr05	26922233	26923380	-	0	0	2.0163	0	16.7896	52.119	12.9659	101.578	24.5328	27.3367	7.15649	26.3362	25.524
Os05g0548900	Similar to Phosphoethanolamine methyltransferase. (Os05t0548900-01)	chr05	27229414	27233659	-	3.182	1.1441	0	-1.1521	5.99642	67.4264	84.4053	4.94412	19.5835	7.74386	41.2387	11.7145	45.9941
Os05g0550300	Similar to Lipid transfer protein (Fragment). (Os05t0550300-01)	chr05	27330717	27331341	+	0	0	1.3582	-1.1177	15.7151	205.404	130.883	263.471	47.263	141.207	74.066	107.793	108.386
Os05g0551801	Hypothetical gene. (Os05t0551801-01)	chr05	27440762	27445944	+	-1.3838	0	0	0	18.3886	16.2781	1.73326	16.9591	1.87707	44.2744	2.62369	11.2039	0.736813
Os05g0557700	Ubiquitin-conjugating E2 enzyme, Phosphate homeostasis, Negative regulator of the inorganic phosphate (Pi)-starvation response-signaling pathway (Os05t0557700-01);Pi starvation-induced isoform, Regulation of Pi homeostasis (Os05t0557700-02)	chr05	27740218	27749525	-	0	0	0	-1.2753	28.8632	21.4847	30.2868	57.7791	15.7529	22.7196	33.0812	51.7191	40.295
Os05g0565400	Protein of unknown function DUF561 family protein. (Os05t0565400-01)	chr05	28128521	28131181	-	0	0	-1.0158	0	324.658	126.9	13.5247	44.7112	10.2608	185.306	5.90571	94.8287	1.24409
Os05g0566400	Similar to Blast and wounding induced mitogen-activated protein kinase. (Os05t0566400-01)	chr05	28188894	28194022	-	1.6012	0	0	0	13.1624	38.3692	23.6794	9.46191	39.2713	13.1818	32.2704	12.5252	35.3146
Os05g0568800	Protein of unknown function DUF1645 family protein. (Os05t0568800-01)	chr05	28310925	28311933	+	2.859	0	0	0	63.9221	61.3366	115.074	18.7324	44.9495	8.81175	104.441	25.7167	59.3214
Os05g0571100	Peptidase C12, ubiquitin carboxyl-terminal hydrolase 1 domain containing protein. (Os05t0571100-01);Peptidase C12, ubiquitin carboxyl-terminal hydrolase 1 domain containing protein. (Os05t0571100-02)	chr05	28464100	28466020	+	-1.1167	0	0	0	106.298	43.3157	31.6784	21.0206	45.7009	97.9067	31.2366	34.5578	40.5396
Os05g0574800	Hypothetical conserved gene. (Os05t0574800-00)	chr05	28632991	28636150	+	-1.4983	0	0	0	39.1685	7.91229	0.701827	5.23046	2.60463	23.2983	0.836065	10.8961	1.513
Os05g0575300	Similar to Translation initiation factor IF-2. (Os05t0575300-01);Similar to Translation initiation factor IF-2, chloroplast precursor (PvIF2cp). (Os05t0575300-02)	chr05	28654730	28661349	+	0	0	-1.085	0	233.273	134.592	86.8859	79.3783	141.49	196.129	76.2687	176.617	134.489
Os05g0579600	Homeodomain-like containing protein. (Os05t0579600-01)	chr05	28845110	28846124	-	3.9495	0	0	0	29.3794	36.314	48.508	32.6485	113.083	2.44986	42.8827	34.282	90.7025
Os05g0580000	Similar to ADP-glucose pyrophosphorylase (EC 2.7.7.27) (Fragment). (Os05t0580000-01)	chr05	28871794	28877277	-	-1.5705	0	0	0	1.47336	6.4809	2.22176	6.7225	13.6262	20.0626	3.10556	2.8655	7.30016
Os05g0591900	Hypothetical gene. (Os05t0591900-01);Non-protein coding transcript. (Os05t0591900-02);Similar to Hypersensitive-induced response protein. (Os05t0591900-03);Similar to Hypersensitive-induced response protein. (Os05t0591900-04);Similar to Hypersensitive-induced response protein. (Os05t0591900-05);Similar to Hypersensitive-induced response protein. (Os05t0591900-06);Similar to Hypersensitive-induced…	chr05	29486800	29492176	-	0	0	0	-1.3944	458.597	258.949	106.947	233.067	17.6085	213.025	97.9271	305.59	48.917
Os05g0594500	Invasin/intimin cell-adhesion domain containing protein. (Os05t0594500-01);Hypothetical conserved gene. (Os05t0594500-02)	chr05	29595609	29601356	-	0	0	-1.2697	0	101.649	40.4879	13.0327	32.8995	9.20573	37.422	10.8774	83.2038	9.34007
Os05g0595400	Nucleoside diphosphate kinase (Os05t0595400-01);Similar to Nucleoside diphosphate kinase III (EC 2.7.4.6) (NDK III) (NDP kinase III) (NDPK III). (Os05t0595400-02)	chr05	29660586	29663517	-	1.1971	0	0	0	53.9277	92.172	58.1936	60.554	37.9069	41.9004	57.4051	65.9798	50.356
Os06g0102100	Cytochrome P450 93G2 protein (CYP93G2), flavanone 2-hydroxylase (F2H), C-glycosylflavone biosynthesis (Os06t0102100-01)	chr06	163259	165320	+	0	0	-2.4259	0	3.93149	243.172	56.8667	5.39265	95.9562	148.839	38.4169	30.394	105.155
Os06g0106800	Similar to glycoside hydrolase, family 28. (Os06t0106800-01);Similar to glycoside hydrolase, family 28. (Os06t0106800-02)	chr06	439064	441551	-	0	0	0	-1.9221	1.09315	247.509	119.518	111.107	27.1772	247.652	97.5497	66.0691	108.846
Os06g0107100	Protein of unknown function DUF819 family protein. (Os06t0107100-01);Similar to predicted protein. (Os06t0107100-02)	chr06	454843	457220	+	0	0	-1.1237	0	85.3837	104.289	27.0481	23.9659	26.5293	68.7606	18.4572	54.7746	18.4498
Os06g0108500	Similar to MIKC-type MADS-box transcription factor AGL1. (Os06t0108500-01)	chr06	494850	511404	+	6.1006	0	2.1005	0	24.4983	34.9035	37.0929	39.5468	26.6844	0.530152	22.1401	9.67238	28.8417
Os06g0109000	Phosphoglycerate mutase domain containing protein. (Os06t0109000-00)	chr06	530667	531989	-	0	0	-1.2269	0	99.3825	45.9299	27.4753	29.688	5.00264	60.6638	26.6265	72.8851	4.25061
Os06g0118700	Peptidase A1 domain containing protein. (Os06t0118700-01);Peptidase A1 domain containing protein. (Os06t0118700-02)	chr06	1011587	1014688	-	0	0	0	-2.2969	7.44489	11.9608	17.5324	9.38473	2.52722	2.48766	5.34288	12.9147	13.1237
Os06g0125200	Protein of unknown function DUF581 family protein. (Os06t0125200-01)	chr06	1361368	1362505	+	-2.1344	0	0	0	18.2323	9.39555	0.34938	24.6603	1.04294	42.9969	1.07439	28.9311	0.516076
Os06g0127100	Dehydration-responsive element-binding protein 1C. (Os06t0127100-01)	chr06	1434770	1435533	+	4.497	0	0	0	0	20.304	0.458219	0.120681	0	0.937249	0.234847	1.06136	0.761449
Os06g0129100	Short-chain dehydrogenase/reductase SDR family protein. (Os06t0129100-01)	chr06	1539031	1542210	+	0	0	1.3259	0	88.1355	21.8598	27.9285	81.7199	8.73176	19.9303	25.3585	34.1921	11.1178
Os06g0131300	Arginine decarboxylase, Chilling stress response	chr06	1674358	1677406	-	0	1.4889	0	0	13.6703	29.6544	172.378	7.84508	36.0564	16.8546	66.3132	32.2455	89.4734
Os06g0133400	Conserved hypothetical protein. (Os06t0133400-01)	chr06	1784324	1784813	+	2.4951	0	0	0	2.27174	58.6213	19.8854	74.3244	7.67773	10.8383	14.6468	49.2319	6.33194
Os06g0133500	Conserved hypothetical protein. (Os06t0133500-00)	chr06	1785455	1785802	-	2.9964	0	0	0	1.31712	80.0822	9.05377	21.7253	8.00785	10.4597	6.35888	17.2817	10.4016
Os06g0141200	Similar to RNA-binding protein EWS. (Os06t0141200-01)	chr06	2162738	2165150	-	3.8813	0	-1.6685	0	77.4719	182.95	516.465	46.7733	148.182	12.94	331.497	155.95	104.874
Os06g0142500	Similar to Wall-associated kinase 3. (Os06t0142500-00)	chr06	2230033	2233000	+	0	0	-1.4141	0	138.083	11.3359	23.3589	17.0317	78.9453	11.1917	15.3033	47.6071	50.1244
Os06g0179000	Glycoside hydrolase family 79, N-terminal protein. (Os06t0179000-01)	chr06	3924758	3927818	-	3.8901	0	0	0	2.83959	16.6519	13.5549	4.06974	1.25885	1.17063	6.73108	2.72107	2.13571
Os06g0180666	Hypothetical gene. (Os06t0180666-00)	chr06	3995309	3996180	+	2.8021	0	0	0	17.3671	35.9772	27.026	30.7723	21.3956	5.3765	28.8413	32.0716	16.4878
Os06g0187500	Hypothetical conserved gene. (Os06t0187500-00)	chr06	4418788	4420340	-	1.7247	0	0	0	6.78829	24.4892	13.6004	7.48048	4.17202	7.7231	12.4391	6.96183	12.1119
Os06g0194000	AP2/ERF transcription factor, Drought resistance, Control of lignin biosynthesis (Os06t0194000-01);Similar to Ethylene-responsive transcription factor 3 (Ethylene-responsive element binding factor 3 homolog) (EREBP-5) (NtERF5). (Os06t0194000-02)	chr06	4731330	4733911	+	1.1317	0	0	0	137.411	281.366	137.975	186.798	70.0094	133.841	139.93	193.87	93.3185
Os06g0196300	Similar to Peroxiredoxin Q (Fragment). (Os06t0196300-01);Similar to Peroxiredoxin Q (Fragment). (Os06t0196300-02)	chr06	4888576	4890729	-	0	1.4072	0	0	494.897	615.5	198.222	244.803	268.876	525.189	80.7005	357.098	182.301
Os06g0199400	Conserved hypothetical protein. (Os06t0199400-00)	chr06	5045385	5046360	+	1.3309	0	-1.3297	0	50.854	113.174	109.519	47.8476	68.1693	46.8935	234.758	126.146	72.6522
Os06g0202900	Serine/threonine protein kinase domain containing protein. (Os06t0202900-01)	chr06	5196777	5199383	-	2.9165	0	0	0	4.96798	26.6122	3.73737	6.50789	2.03632	3.67381	4.09133	10.1696	2.00991
Os06g0203600	Chalcone isomerase domain containing protein. (Os06t0203600-01)	chr06	5227416	5231610	+	2.2239	0	0	0	1.84769	26.0833	2.5996	6.93782	4.31116	5.81945	4.53	7.32601	4.06391
Os06g0207000	Fumble domain containing protein. (Os06t0207000-01)	chr06	5420936	5427251	+	0	0	0	-1.1181	6.24899	14.6338	24.1728	37.6978	10.3772	12.64	19.2271	42.208	23.804
Os06g0217300	Similar to Transcription factor MADS55. (Os06t0217300-01)	chr06	5952599	5963309	-	1.8465	0	0	0	61.6595	62.7646	54.2234	35.1148	51.4068	18.1907	44.9664	35.7577	54.3346
Os06g0228200	Aquaporin NIP III subfamily protein, Aquaporin, Silicon influx transporter, Water transport (Os06t0228200-01);Similar to NOD26-like membrane integral protein. (Os06t0228200-03)	chr06	6648404	6653002	-	0	0	2.6531	0	48.2925	84.9297	85.7631	361.445	71.5328	45.7287	51.8047	60.2699	108.585
Os06g0229000	Similar to FtsH protease (VAR2) (Zinc dependent protease). (Os06t0229000-01)	chr06	6701280	6701973	-	0	0	0	3.2348	1.98137	0.693682	7.90284	0.265706	109.522	3.43928	20.1658	0.87631	12.2944
Os06g0229066	Similar to ATP-dependent zinc metalloprotease FTSH 6, chloroplastic. (Os06t0229066-00)	chr06	6702956	6704431	-	0	0	0	1.7518	1.06471	0.253682	4.74362	0.031233	32.2381	0.768129	7.17208	0.0915627	10.1162
Os06g0230000	Hypothetical conserved gene. (Os06t0230000-01)	chr06	6754294	6755540	-	0	0	0	-1.7224	12.2071	9.97204	2.60655	2.4555	14.1252	7.63837	1.59282	4.412	49.2564
Os06g0247800	Similar to Dynamin-like protein (Fragment). (Os06t0247800-01);Non-protein coding transcript. (Os06t0247800-02)	chr06	7661735	7669996	+	0	0	0	-1.0415	53.6548	41.8386	47.1184	38.5034	24.6513	40.8474	45.9359	71.4629	53.6223
Os06g0250600	Outward Shaker K<sup>+</sup> channel, K<sup>+</sup> release by guard cells for stomatal closure, K<sup>+</sup> translocation toward the shoots (Os06t0250600-01)	chr06	7799085	7806567	-	1.1021	0	0	0	44.0066	30.3084	13.4631	37.7791	11.0778	14.7157	12.8117	36.3444	10.043
Os06g0254700	Caleosin related family protein. (Os06t0254700-01)	chr06	8011879	8014834	-	3.3902	0	0	0	2.64875	58.7239	5.37908	13.0103	4.12898	5.83804	4.27601	5.53045	5.5335
Os06g0255200	Conserved hypothetical protein. (Os06t0255200-01);Hypothetical conserved gene. (Os06t0255200-02)	chr06	8043566	8049994	+	0	0	0	-2.8122	4.77369	3.60661	5.95021	0.990771	1.90832	3.39471	4.03255	5.38194	14.1644
Os06g0255400	Similar to Nudix hydrolase 18, mitochondrial precursor (EC 3.6.1.-) (AtNUDT18). (Os06t0255400-01)	chr06	8069204	8069983	-	2.0927	0	0	0	26.8634	185.023	126.492	70.5093	105.038	45.2127	179.423	52.1527	65.2187
Os06g0255700	DEAD-like helicase, N-terminal domain containing protein. (Os06t0255700-01)	chr06	8097302	8104472	+	1.076	0	0	0	44.0871	56.0587	48.9481	36.2121	34.3987	27.7167	50.8706	44.6905	35.0738
Os06g0255900	Conserved hypothetical protein. (Os06t0255900-01)	chr06	8116249	8119845	+	1.4952	0	0	0	6.9175	20.9977	9.42433	13.1494	8.17348	7.76377	9.72688	13.6386	7.69122
Os06g0264300	Similar to RAD23, isoform I. (Os06t0264300-01);Similar to RAD23, isoform I. (Os06t0264300-02);Similar to DNA repair protein RAD23. (Os06t0264300-03)	chr06	8720602	8726645	+	0	0	0	-1.5236	53.7153	66.3725	49.7819	49.4835	13.955	50.9124	44.7644	66.9017	42.4005
Os06g0264500	TGF-beta receptor, type I/II extracellular region family protein. (Os06t0264500-01)	chr06	8739433	8744022	+	-2.4169	0	0	0	5.67249	5.11602	6.6615	4.57075	2.72115	28.4762	14.3455	5.31247	3.43099
Os06g0264800	Similar to Threonine endopeptidase. (Os06t0264800-01);Non-protein coding transcript. (Os06t0264800-04)	chr06	8751332	8752603	-	0	1.1339	0	0	802.465	950.494	1920.03	481.392	1642.01	567.951	944.715	625.148	1409.83
Os06g0270200	Similar to Potassium transporter 24. (Os06t0270200-00)	chr06	9033633	9037674	-	0	0	0	-1.6723	1.84865	9.21421	11.1966	3.69705	5.24508	7.03167	15.2456	7.24394	17.6672
Os06g0270900	Similar to RF2 (EC 1.2.1.3) (T cytoplasm male sterility restorer factor 2). (Os06t0270900-01);Similar to Aldehyde dehydrogenase. (Os06t0270900-02)	chr06	9091026	9096474	+	0	0	0	-1.3797	170.779	135.532	106.337	78.4564	25.3854	71.6804	96.7018	147.479	69.8097
Os06g0288100	Similar to Receptor-like protein kinase. (Os06t0288100-01)	chr06	10469382	10471225	-	1.5706	0	0	0	21.6253	29.8781	62.365	62.65	34.9475	10.4846	44.564	75.9649	50.5471
Os06g0289900	UDP-glucuronosyl/UDP-glucosyltransferase family protein. (Os06t0289900-01)	chr06	10588158	10589935	-	2.0321	0	-1.1588	0	20.9918	873.509	26.0886	24.4242	50.9778	222.61	16.8861	57.1978	41.2625
Os06g0301300	Similar to predicted protein. (Os06t0301300-00)	chr06	11264620	11270656	+	0	0	-2.2999	-2.5242	14.0399	12.5008	16.127	4.93172	4.57418	9.94526	12.0824	25.4718	27.8082
Os06g0313440	SAM dependent carboxyl methyltransferase domain containing protein. (Os06t0313440-00)	chr06	11988794	11989718	-	0	0	0	-2.8346	8.94888	12.6594	5.9319	21.8207	4.64455	2.0885	4.58527	21.9613	35.0126
Os06g0316300	Glycine rich family protein. (Os06t0316300-00)	chr06	12212221	12213070	+	1.1269	0	0	0	48.5516	238.504	393.756	153.623	467.49	113.834	748.447	240.058	382.139
Os06g0316800	Similar to Glycine-rich protein (Fragment). (Os06t0316800-01)	chr06	12252282	12253365	-	0	-1.8665	0	0	8.56272	72.418	64.0316	46.7501	23.1334	44.3711	252.113	66.7936	16.574
Os06g0317600	Similar to Similarity. (Os06t0317600-01)	chr06	12297993	12298980	+	2.4329	0	0	0	0.296735	40.1583	2.02714	1.39275	0	7.75189	7.7696	5.10372	0.195283
Os06g0332800	Similar to Bundle sheath defective protein 2. (Os06t0332800-01)	chr06	13196376	13198623	-	0	0	0	1.3871	423.053	300.692	101.078	158.943	114.871	230.818	50.7508	217.011	46.4115
Os06g0336200	Delta-tonoplast intrinsic protein. (Os06t0336200-01);Similar to cDNA clone:001-035-G09, full insert sequence. (Os06t0336200-02)	chr06	13407319	13408715	+	2.3347	0	0	0	53.5065	197.583	238.082	62.7169	293.972	40.8251	220.237	56.2224	233.445
Os06g0356800	Similar to Xylanase inhibitor protein I precursor. (Os06t0356800-01)	chr06	14646987	14648089	-	0	-1.7054	0	0	37.1625	35.8382	21.265	89.5669	5.49514	44.8483	74.8818	120.321	21.3899
Os06g0474800	Similar to 3Fe-4S ferredoxin. (Os06t0474800-01);Similar to 3Fe-4S ferredoxin. (Os06t0474800-02)	chr06	15915521	15918802	-	0	0	-1.0811	0	196.28	61.7724	0.460537	38.1787	0.338401	99.3801	0.617324	84.723	0.156985
Os06g0475400	Glycosyltransferase AER61, uncharacterized domain containing protein. (Os06t0475400-01)	chr06	15968621	15973950	-	-2.0235	0	0	0	37.0788	7.93981	4.30218	11.0862	5.90921	33.6461	7.86869	14.3288	8.2239
Os06g0476200	Similar to Phosphoglucomutase precursor (EC 5.4.2.2). (Os06t0476200-01);Similar to predicted protein. (Os06t0476200-02)	chr06	16011333	16032779	+	0	0	-1.383	0	312.279	134.568	52.6102	50.5546	23.1706	206.906	51.7774	138.297	25.7828
Os06g0480500	Non-protein coding transcript. (Os06t0480500-01)	chr06	16292587	16305052	+	0	0	0	-1.7472	3.13675	6.61959	21.0793	2.48443	13.4191	2.79896	5.25258	3.30448	47.6081
Os06g0493100	Conserved hypothetical protein. (Os06t0493100-01)	chr06	17066928	17068612	-	0	0	0	-1.4434	7.55058	0.202233	6.28686	41.0455	35.0317	0.338402	4.97456	47.6462	100.685
Os06g0493600	Phosphate (Pi) transporter, Pi homeostasis (Os06t0493600-01)	chr06	17130109	17134973	+	0	0	-1.0774	-2.2305	4.06974	14.6728	41.3896	19.9927	18.0702	23.8272	43.5268	44.2511	89.6187
Os06g0521500	Haem peroxidase family protein. (Os06t0521500-01);Haem peroxidase family protein. (Os06t0521500-02)	chr06	19205574	19207119	-	-5.0588	0	0	0	0.245794	0.281107	11.9584	32.7753	0.313821	9.76606	9.74347	12.0739	8.10409
Os06g0523300	Conserved hypothetical protein. (Os06t0523300-01)	chr06	19333952	19334517	-	0	0	1.6475	0	73.8092	89.025	163.906	140.499	237.315	43.6467	307.598	47.0386	146.065
Os06g0524400	Protein of unknown function DUF231, plant domain containing protein. (Os06t0524400-01)	chr06	19415281	19418327	+	0	0	-1.1865	0	38.9065	26.9201	16.398	18.7358	22.6018	22.0178	10.6609	44.7276	16.5533
Os06g0528700	Flavin-containing monooxygenase FMO family protein. (Os06t0528700-01)	chr06	19619923	19621610	-	1.7109	0	0	0	3.95671	29.5339	6.56744	11.4977	1.98109	9.40322	9.07038	9.88779	1.87636
Os06g0530300	Similar to uncharacterized BCR, COG1963 family protein. (Os06t0530300-01)	chr06	19737618	19740526	+	-1.0771	0	0	0	52.9207	44.2925	50.2428	102.079	62.8489	97.4004	43.4319	90.8127	52.8395
Os06g0538400	Conserved hypothetical protein. (Os06t0538400-01)	chr06	20178124	20179043	-	0	0	2.2167	0	4.05689	47.9671	42.1744	38.734	6.66392	29.252	24.9633	8.74045	12.7872
Os06g0547400	Similar to Peroxidase P7 (EC 1.11.1.7) (TP7). (Os06t0547400-01)	chr06	20705378	20706934	-	-4.7024	0	0	0	0.438479	14.4472	65.7267	35.261	0.466529	392.038	60.3418	28.9097	7.88745
Os06g0548000	Aspartate aminotransferase (EC 2.6.1.1). (Os06t0548000-01)	chr06	20727293	20731768	-	1.0708	0	0	0	19.5263	88.2114	70.2254	44.9958	39.7151	43.771	66.4691	46.7348	46.2534
Os06g0552900	Similar to SP3D. (Os06t0552900-00)	chr06	20971660	20974252	-	0	0	1.5367	0	36.5762	31.5832	29.1401	58.4772	6.65772	12.0158	17.8947	21.1407	21.1785
Os06g0558766	Similar to predicted protein. (Os06t0558766-00)	chr06	21346272	21350292	-	0	0	-1.159	0	61.3936	47.5331	46.2716	23.8147	23.2228	34.9734	41.1946	55.7773	46.7685
Os06g0568200	Vacuolar ATPase B subunit. (Os06t0568200-01);Similar to Vacuolar ATPase B subunit. (Os06t0568200-02)	chr06	21963208	21968733	-	0	0	0	-1.6031	17.2603	37.4722	35.9565	16.974	11.0353	21.0081	37.0001	31.9489	35.4295
Os06g0568600	Similar to Ent-kaurene oxidase 1 (Fragment). (Os06t0568600-01)	chr06	21982654	21992533	-	0	0	0	-2.0121	1.2711	0.385678	7.28118	19.5088	8.38493	0	1.52588	8.88234	35.743
Os06g0569500	Ent-kaurene oxidase, Diterpenoid phytoalexin biosynthesis (Os06t0569500-01)	chr06	22020872	22028146	-	3.9007	1.4929	0	-1.4476	39.7645	64.1415	81.7752	234.314	49.3019	4.47619	31.3719	139.433	142.112
Os06g0573600	Similar to Beta-galactosidase precursor (EC 3.2.1.23) (Lactase). (Os06t0573600-01);Similar to Beta-galactosidase. (Os06t0573600-02);Similar to Beta-galactosidase. (Os06t0573600-03)	chr06	22245386	22251772	+	3.1112	0	0	0	2.44618	33.4787	24.9244	2.32122	0.867553	4.03841	15.122	3.29269	3.56965
Os06g0591400	Conserved hypothetical protein. (Os06t0591400-01)	chr06	23232535	23233439	+	0	1.4944	1.1217	0	13.0282	11.8868	109.079	446.824	90.4608	19.8905	41.8037	215.379	159.592
Os06g0597900	SOUL haem-binding protein domain containing protein. (Os06t0597900-01)	chr06	23559708	23563028	+	-1.2657	0	0	0	18.6274	22.5549	66.5614	12.5818	175.303	56.5264	79.0241	26.3463	119.85
Os06g0601000	Homeodomain-like containing protein. (Os06t0601000-01)	chr06	23732555	23734397	+	-1.0822	0	0	0	196.765	130.577	47.8964	60.7021	30.2127	288.165	52.865	93.9078	21.171
Os06g0605900	Leucine-rich repeat, cysteine-containing subtype containing protein. (Os06t0605900-01);Leucine-rich repeat, cysteine-containing subtype containing protein. (Os06t0605900-02)	chr06	24033805	24036789	+	0	0	0	-1.5376	28.7302	28.4778	43.0808	63.8307	13.2215	25.7892	26.3627	60.4945	40.5627
Os06g0606700	Tetratricopeptide-like helical domain containing protein. (Os06t0606700-00)	chr06	24089944	24091422	+	0	0	0	1.1891	215.094	83.5151	115.494	206.127	429.366	159.138	187.858	109.765	199.001
Os06g0612800	Similar to PVPR3 protein. (Os06t0612800-01);Similar to cDNA clone:006-301-C11, full insert sequence. (Os06t0612800-02)	chr06	24491993	24493907	+	0	0	0	1.0213	2761.78	630.219	653.395	1114.2	610.11	352.398	770.466	913.647	317.648
Os06g0618700	VQ domain containing protein. (Os06t0618700-01)	chr06	24843829	24844743	-	0	0	1.0076	0	50.0937	96.4	80.8562	202.286	10.1266	108.843	92.0975	105.532	24.8664
Os06g0636600	Protein kinase, core domain containing protein. (Os06t0636600-01)	chr06	25867747	25870244	+	0	0	1.5663	0	8.39913	12.9541	4.67012	29.661	8.07852	16.8085	7.9171	10.5052	4.11246
Os06g0640599	Hypothetical protein. (Os06t0640599-00)	chr06	26064727	26065292	-	3.5685	0	0	0	100.765	182.397	78.139	221.378	54.5284	16.0249	85.3794	118.074	78.0003
Os06g0647100	Similar to 50S ribosomal protein L35, chloroplast precursor (CL35). (Os06t0647100-01)	chr06	26442731	26444814	+	0	0	0	1.4037	244.849	255.279	128.443	208.372	156.922	343.955	81.3386	196.195	62.6771
Os06g0647400	Similar to Lysosomal Pro-X carboxypeptidase. (Os06t0647400-02)	chr06	26456312	26461805	-	0	0	0	-1.2514	58.5117	22.1448	22.0288	41.1047	11.0359	27.0812	25.8644	39.073	27.7651
Os06g0649000	PAMP (pathogen-associated molecular pattern)-responsive transrepressor, Defense response (Os06t0649000-01)	chr06	26510006	26511606	-	2.8575	0	0	0	1.76328	21.1393	6.11492	31.2366	1.16621	3.04003	2.91639	19.8687	2.49334
Os06g0654400	Hypothetical conserved gene. (Os06t0654400-00)	chr06	26829535	26830408	+	1.7523	0	0	0	14.4595	45.9015	25.0343	25.3708	40.0154	14.201	45.6428	14.9218	33.0589
Os06g0654900	Similar to CONSTANS-like protein CO6. (Os06t0654900-01)	chr06	26843118	26843680	-	0	0	0	1.1567	1087.68	563.124	1612.77	984.885	1636.9	332.486	2140.97	601.318	775.893
Os06g0671900	Similar to Tubulin beta-3 chain. (Os06t0671900-01)	chr06	27877526	27880124	-	0	0	0	-1.1272	61.1094	72.0249	39.1356	50.8433	19.3738	73.5772	31.5006	56.5992	44.7221
Os06g0674100	Conserved hypothetical protein. (Os06t0674100-01)	chr06	27975961	27979178	-	0	0	0	2.6586	28.3528	6.23836	25.9157	26.9965	66.1244	15.6212	55.133	32.1937	11.0672
Os06g0683200	Similar to 50S ribosomal protein L24, chloroplast precursor (CL24). (Os06t0683200-01)	chr06	28472626	28474779	-	0	1.503	0	2.142	402.887	292.856	78.7712	108.069	63.0023	332.824	30.0086	209.343	15.0848
Os06g0683400	Small calcium-binding protein with one EF-hand motif, Positive regulation of osmotic and salt tolerance (Os06t0683400-02)	chr06	28483812	28484488	+	3.7571	0	0	0	2.80489	157.785	23.8729	37.9967	12.6576	12.1635	15.4599	34.7348	16.0403
Os06g0691600	EF-Hand type domain containing protein. (Os06t0691600-01)	chr06	28847313	28848022	-	0	0	1.148	1.1025	139.997	256.679	129.02	238.876	145.028	141.027	175.633	113.066	71.3756
Os06g0697000	Similar to Xyloglucan endo-transglucosylase/hydrolase 1. (Os06t0697000-01);Similar to Xyloglucan endo-transglucosylase/hydrolase 1. (Os06t0697000-02)	chr06	29156457	29157883	-	3.5105	0	0	0	0.792382	50.9602	1.09119	0.30429	1.30293	4.66081	0.657952	0.594704	1.77774
Os06g0697600	ATPase, AAA-type, core domain containing protein. (Os06t0697600-01)	chr06	29184407	29186298	-	0	0	0	-1.8749	9.24051	6.16329	7.5246	35.4278	9.53704	4.41544	6.79634	36.8224	36.9656
Os06g0704700	NAD(P)-binding domain containing protein. (Os06t0704700-01)	chr06	29762530	29766745	-	0	0	-1.5897	0	14.9455	21.25	86.2306	8.19088	116.072	21.9928	75.0663	25.8595	105.071
Os06g0705100	Similar to Thylakoid lumenal 13.3 kDa protein (P16.5) (Fragment). (Os06t0705100-01);Similar to Thylakoid lumenal 13.3 kDa protein (P16.5) (Fragment). (Os06t0705100-02);Similar to Thylakoid lumenal 13.3 kDa protein (P16.5) (Fragment). (Os06t0705100-03)	chr06	29789098	29790631	+	0	1.4595	0	0	210.791	203.395	131.403	91.5928	115.349	166.946	51.5934	107.939	123.683
Os06g0708600	Zinc finger, C2H2-like domain containing protein. (Os06t0708600-01)	chr06	29976876	29977647	+	1.2517	0	0	0	254.37	241.747	152.064	192.163	161.176	105.816	195.383	195.105	120.067
Os06g0708700	Similar to Nodulin-like protein. (Os06t0708700-01);Similar to Nodulin-like protein. (Os06t0708700-02);Similar to nodulin-like protein. (Os06t0708700-03)	chr06	29978814	29981991	-	1.2957	0	0	0	115.203	111.228	97.7908	57.8296	14.3253	47.2253	85.4945	86.3658	29.9607
Os06g0708832	Similar to arogenate dehydrogenase. (Os06t0708832-00)	chr06	29987774	29989156	-	-1.1382	0	0	0	30.1121	28.041	16.7488	18.5	16.9763	64.3313	18.8548	22.7687	14.0681
Os06g0710700	Similar to Benzoyl coenzyme A: benzyl alcohol benzoyl transferase (Benzoyl- CoA:benzyl alcohol/phenylethanol benzoyltransferase). (Os06t0710700-01)	chr06	30051761	30053353	-	0	0	0	-2.1823	0.45215	50.4349	21.8296	7.43735	16.7501	28.3187	41.7491	19.8944	80.3417
Os06g0716100	Similar to Chaperone protein dnaJ. (Os06t0716100-01)	chr06	30417661	30418845	+	0	0	0	1.141	70.0107	103.28	272.235	164.248	81.9558	121.055	380.751	206.369	39.2741
Os06g0716700	Similar to Heat shock protein 90. (Os06t0716700-01);Similar to Heat shock protein 90. (Os06t0716700-02);Similar to Heat shock protein 90. (Os06t0716700-03)	chr06	30444504	30450437	-	0	0	-1.0231	-1.5198	131.708	58.6868	75.3226	60.6983	68.7062	44.3558	47.1058	129.387	208.198
Os06g0725900	Similar to Cell division protein ftsH homolog, chloroplast precursor (EC 3.4.24.-) (DS9). (Os06t0725900-01);Similar to cDNA clone:J013001F19, full insert sequence. (Os06t0725900-02)	chr06	30870346	30877988	-	0	0	-1.0978	0	339.072	175.499	312.348	112.174	816.899	313.928	299.395	251.821	672.053
Os06g0727200	Catalase isozyme B (EC 1.11.1.6) (CAT-B). (Os06t0727200-01);Catalase isozyme B (EC 1.11.1.6) (CAT-B). (Os06t0727200-02)	chr06	30944198	30948176	+	1.107	0	0	-1.5211	80.3045	187.983	61.533	141.771	28.4066	90.9627	73.3803	129.414	86.1619
Os06g0728000	HMG1 protein (HMGB1). (Os06t0728000-01);HMG1 protein (HMGB1). (Os06t0728000-02)	chr06	30993280	30995120	+	1.0251	0	0	0	1966.03	1735.95	930.062	1829.95	593.603	889.075	1067.08	1454.13	495.382
Os06g0731600	ARID/BRIGHT DNA-binding domain domain containing protein. (Os06t0731600-00)	chr06	31188393	31197762	-	0	0	-1.4231	0	16.8681	9.92133	13.0311	4.62878	8.79827	10.8962	9.76016	13.0191	16.7754
Os07g0102100	Similar to Potassium transporter 22. (Os07t0102100-01);Similar to Potassium transporter 1 (OsHAK1). Splice isoform 2. (Os07t0102100-02)	chr07	122255	127934	+	1.32	0	-1.3258	-1.3266	14.6326	49.2769	40.2118	15.1793	8.17466	20.5723	40.8049	39.9114	21.6669
Os07g0103500	2OG-Fe(II) oxygenase domain containing protein. (Os07t0103500-01)	chr07	213778	219543	+	1.19	0	0	0	1.24976	45.4778	18.4927	2.0797	14.7476	20.7763	20.0628	7.19114	9.60793
Os07g0106200	Similar to Hexose transporter. (Os07t0106200-02);Similar to Monosaccharide transporter 3. (Os07t0106200-03)	chr07	349201	353686	-	0	0	0	-1.1085	37.7859	14.0867	145.689	224.821	27.9011	22.1596	80.6389	200.506	63.5796
Os07g0111900	Flavin-containing monooxygenase FMO family protein. (Os07t0111900-00)	chr07	673173	674603	+	0	7.2238	0	8.0561	45.7122	66.1997	57.8572	0.257722	34.1282	46.995	0.417944	0.141663	0.135511
Os07g0112800	Similar to Eukaryotic translation initiation factor 5A-4 (eIF-5A-4). (Os07t0112800-01)	chr07	703009	705502	+	0	3.0069	0	3.1427	114.494	104.316	43.3373	14.69	43.1895	111.115	5.82139	11.0404	5.16809
Os07g0114300	Protein of unknown function DUF1909 domain containing protein. (Os07t0114300-01)	chr07	797466	798941	+	1.3189	0	0	0	153.918	467.062	453.829	316.927	540.771	195.133	571.331	264.853	543.473
Os07g0119800	Protein of unknown function DUF538 domain containing protein. (Os07t0119800-00)	chr07	1067127	1067558	+	1.8381	-2.0388	0	2.5577	2.2736	267.701	18.0982	12.0586	59.1858	78.0426	80.2975	30.5018	10.6235
Os07g0120650	Protein of unknown function DUF538 family protein. (Os07t0120650-01)	chr07	1095077	1095776	-	1.2401	-1.2097	0	1.9421	17.3989	357.776	49.8446	35.1677	58.4218	157.874	124.486	36.7792	16.0673
Os07g0129200	Pathogenesis-related 1a protein, Regulation of abiotic stress responses (Os07t0129200-01)	chr07	1512025	1512958	+	0	4.0703	0	-2.8221	1.53949	0	27.71	643.449	35.8169	0	1.78111	642.687	267.673
Os07g0129300	Similar to PR1a protein. (Os07t0129300-00)	chr07	1523654	1524512	+	0	1.7791	-1.4266	-4.3169	7.77137	0	217.137	639.441	138.845	0.210358	68.3116	1802.88	2924.38
Os07g0131001	Hypothetical protein. (Os07t0131001-00)	chr07	1626738	1628731	+	0	0	0	1.5643	2.85693	0.938902	2.16532	2.10386	24.9464	0.987543	5.36891	2.47385	8.91455
Os07g0134800	Similar to Succinate dehydrogenase [ubiquinone] flavoprotein subunit, mitochondrial (EC 1.3.5.1) (FP) (Flavoprotein subunit of complex II). (Os07t0134800-01);Similar to Succinate dehydrogenase. (Os07t0134800-04)	chr07	1860647	1866531	-	0	0	0	-1.1991	15.9724	43.9645	63.0067	24.0824	36.432	23.669	60.6793	46.2401	88.394
Os07g0142100	Conserved hypothetical protein. (Os07t0142100-00)	chr07	2175193	2175719	+	8.2727	0	0	0	6.70948	33.5965	0	50.4738	15.0706	0.113229	1.36185	31.0298	9.07638
Os07g0147500	Similar to Photosystem II 10 kDa polypeptide, chloroplast precursor. (Os07t0147500-01)	chr07	2454338	2455636	+	0	0	0	1.0585	2117.1	14.753	1101.34	233.771	934.904	4.81222	2035.11	223.428	474.364
Os07g0147800	Hypothetical conserved gene. (Os07t0147800-00)	chr07	2469673	2472942	-	0	0	-1.4956	0	34.6876	10.0149	11.9705	7.96566	13.4095	16.3666	10.8052	23.559	18.8883
Os07g0147900	Similar to Ferredoxin-NADP reductase precursor (Fragment). (Os07t0147900-01);Similar to Ferredoxin--NADP reductase. (Os07t0147900-02)	chr07	2476843	2480167	-	0	0	0	-1.6162	22.3226	35.533	36.7507	56.8467	27.9578	34.5242	26.1368	47.6962	90.578
Os07g0148900	Photosystem I protein-like protein. (Os07t0148900-01)	chr07	2546465	2547298	+	1.7726	0	0	0	526.46	1274.84	4273.03	550.352	2798.71	388.911	3175.61	539.232	2406.95
Os07g0150700	Serine/threonine protein kinase, Pollination and drought stress responses, Reguration of potassium uptake by CBL1-CIPK23 complex (Os07t0150700-01)	chr07	2643540	2647773	-	0	0	0	-1.477	33.1726	44.3822	68.7137	132.644	37.1368	49.7631	69.5175	123.926	109.246
Os07g0155600	Nramp ion-transporter family protein, Ethylene signaling pathway (Os07t0155600-01)	chr07	2984428	2990911	+	0	0	-1.4208	0	12.5035	8.05034	8.04517	3.93023	3.15159	4.50327	6.25654	11.0369	7.77406
Os07g0158300	Similar to RNA binding protein. (Os07t0158300-01)	chr07	3122638	3124603	-	0	0	0	1.4841	246.623	166.527	43.3287	71.4932	71.4263	201.945	27.8988	115.805	26.9832
Os07g0162400	Alpha/beta hydrolase fold-3 domain containing protein. (Os07t0162400-01)	chr07	3332889	3334136	-	0	0	0	-1.8412	45.8567	76.0783	88.8288	137.45	58.5035	57.1852	71.2135	122.314	221.522
Os07g0162500	Alpha/beta hydrolase fold-3 domain containing protein. (Os07t0162500-02)	chr07	3342219	3343596	-	1.2253	0	0	0	17.1539	60.3225	82.6082	17.4966	95.0482	26.8912	76.344	27.5589	95.1285
Os07g0162700	Alpha/beta hydrolase fold-3 domain containing protein. (Os07t0162700-01)	chr07	3351308	3352672	-	3.94	0	0	0	3.30996	43.7721	11.6693	5.40366	0.51039	2.97265	4.031	6.58406	0.33148
Os07g0162900	Lipase, GDXG, active site domain containing protein. (Os07t0162900-01)	chr07	3360001	3361559	-	1.8529	0	0	0	14.8684	29.7132	12.0885	10.8523	3.75378	8.57372	12.4296	8.92886	1.90723
Os07g0164000	Small RNA methyltransferase, Small RNA stabilization, Regulation of shoot development (Os07t0164000-01)	chr07	3429482	3434732	-	0	0	-1.1599	-3.6894	9.1415	7.80564	27.3303	13.6145	8.56	13.231	17.1527	31.9084	116.701
Os07g0165200	Ankyrin domain containing protein. (Os07t0165200-01)	chr07	3494281	3499214	-	0	0	0	-1.3677	9.40159	8.00908	9.11598	3.61797	8.71799	8.48134	7.59224	10.2399	23.7748
Os07g0173700	40S ribosomal protein S18. (Os07t0173700-00)	chr07	3883518	3885696	+	-6.2184	5.146	0	0	32.989	0	25.9318	51.5029	26.0858	57.855	0	35.7922	25.6783
Os07g0175300	Conserved hypothetical protein. (Os07t0175300-01)	chr07	3957966	3960638	-	2.9691	0	0	0	3.62551	10.566	6.37381	3.08713	6.04678	1.4064	9.10654	2.47743	3.69985
Os07g0176900	Similar to Ribose-5-phosphate isomerase precursor (EC 5.3.1.6). (Os07t0176900-01);Similar to ribose-5-phosphate isomerase. (Os07t0176900-02)	chr07	4068003	4070134	-	1.21	0	0	0	168.662	388.07	263.765	202.822	476.158	174.845	212.859	178.843	304.679
Os07g0178800	Similar to Low molecular mass early light-inducible protein HV90, chloroplast precursor (ELIP). (Os07t0178800-01)	chr07	4145912	4146853	+	-4.2761	0	0	1.2964	60.9958	2.46297	178.759	42.3445	3342.76	49.738	161.841	87.5979	1438.23
Os07g0182100	Similar to Tryptophan synthase alpha chain. (Os07t0182100-01)	chr07	4330503	4333642	-	0	0	0	-1.3795	48.9012	50.5946	71.2143	131.62	21.2999	37.1522	35.7133	187.763	58.5658
Os07g0185900	Conserved hypothetical protein. (Os07t0185900-01)	chr07	4567730	4568349	-	0	0	0	1.0083	16.2643	149.86	670.326	72.719	1244.03	99.1317	704.382	30.7349	653.579
Os07g0190000	Similar to 1-deoxy-D-xylulose 5-phosphate synthase 2 precursor. (Os07t0190000-01)	chr07	4821207	4824665	+	3.694	0	0	-1.3269	28.8713	41.8379	44.3141	83.2981	21.782	3.36939	31.7071	61.1433	57.7444
Os07g0192000	ATPase, AAA-type, core domain containing protein. (Os07t0192000-01)	chr07	4969408	4971145	+	-1.26	0	0	0	1.99679	13.2034	37.2303	38.8322	13.1881	32.9601	33.586	50.1551	15.3228
Os07g0208500	Similar to Cellulose synthase-4. (Os07t0208500-01);Cellulose synthase domain containing protein. (Os07t0208500-02)	chr07	5852783	5858718	-	0	0	0	-2.1859	3.27776	29.7628	6.53787	2.44967	2.78995	18.5655	4.00715	7.72786	13.4156
Os07g0212200	Similar to MRNA-binding protein (Fragment). (Os07t0212200-01)	chr07	6134016	6136740	+	1.1683	1.1102	0	0	342.164	339.723	120.913	166.669	148.772	157.555	60.4763	249.679	117.463
Os07g0243150	Hypothetical conserved gene. (Os07t0243150-01)	chr07	7982657	7983155	+	0	0	-1.1844	0	446.285	792.068	380.831	217.012	347.085	647.777	290.529	517.294	273.062
Os07g0290200	Plant lipid transfer protein/seed storage/trypsin-alpha amylase inhibitor domain containing protein. (Os07t0290200-01)	chr07	11241360	11242082	+	0	0	1.5543	0	60.0456	272.188	52.294	313.518	21.1028	286.06	59.8905	111.968	32.364
Os07g0290500	Plant lipid transfer/seed storage/trypsin-alpha amylase inhibitor domain containing protein. (Os07t0290500-00)	chr07	11252021	11252469	+	-1.7042	0	0	0	5.68754	53.4906	8.7065	25.2574	3.56875	181.673	14.2526	23.6281	2.44734
Os07g0416900	Similar to Omega-6 fatty acid desaturase, endoplasmic reticulum isozyme 2 (EC 1.14.19.-). (Os07t0416900-01)	chr07	13201188	13202543	-	0	0	1.7646	-3.4393	2.12471	0.828394	7.31483	46.8139	2.312	0.0880111	2.38173	14.4515	26.5037
Os07g0424400	Similar to Cellulose synthase-7. (Os07t0424400-01);Similar to cDNA clone:J023086F23, full insert sequence. (Os07t0424400-02);Similar to cDNA clone:J023086F23, full insert sequence. (Os07t0424400-03);Similar to cDNA clone:J023086F23, full insert sequence. (Os07t0424400-04);Similar to cDNA clone:J023086F23, full insert sequence. (Os07t0424400-05);Similar to Cellulose synthase-7. (Os07t0424400-06)	chr07	13741551	13747205	-	1.0778	0	0	-1.4916	12.0194	122.204	15.9495	23.8186	9.17717	60.3413	11.4521	42.699	27.2724
Os07g0438500	Octicosapeptide/Phox/Bem1p domain containing protein. (Os07t0438500-01)	chr07	14723111	14727159	+	0	0	-1.6253	-1.3509	25.5256	23.1746	28.2279	9.78467	11.1975	17.9827	23.5084	31.6626	30.1828
Os07g0467200	Similar to Clone ZZD536 mRNA sequence. (Os07t0467200-01)	chr07	16600103	16601979	-	1.0099	0	0	0	463.717	697.281	312.185	338.859	434.869	360.896	260.728	399.548	360.803
Os07g0469100	Similar to Thylakoid membrane phosphoprotein 14 kDa, chloroplast precursor. (Os07t0469100-01);Similar to Thylakoid membrane phosphoprotein 14 kDa, chloroplast precursor. (Os07t0469100-02)	chr07	16743570	16745394	+	1.1634	0	0	0	445.981	501.42	858.147	281.667	635.887	233.327	541.878	339.768	554.973
Os07g0476900	Thioredoxin domain 2 containing protein. (Os07t0476900-01)	chr07	17268782	17269949	+	-1.1277	0	0	0	117.729	206.039	629.623	49.1786	534.979	469.249	633.82	84.1773	429.503
Os07g0522500	Similar to PDR6 ABC transporter. (Os07t0522500-01)	chr07	20214297	20218689	+	0	1.3548	0	0	26.2151	16.3073	80.4947	172.861	75.9492	11.1486	33.9833	200.355	154.274
Os07g0522900	Similar to SGP1 monomeric G-protein. (Os07t0522900-01)	chr07	20250388	20252873	+	0	0	1.1647	0	31.0833	46.8043	53.658	117.994	24.2595	45.1976	57.1378	55.2049	17.7948
Os07g0529000	Similar to Isocitrate lyase (Fragment). (Os07t0529000-01)	chr07	20691213	20693521	-	0	0	0	-5.2825	0	0.0511627	0.0558073	0.0220469	0.199909	0.114149	3.88994	0.581692	8.22279
Os07g0539900	Similar to Beta-1,3-glucanase-like protein. (Os07t0539900-01)	chr07	21280322	21282626	-	0	2.0189	0	0	1.96883	2.46441	96.235	68.9711	16.8258	2.80705	25.6402	39.161	24.4824
Os07g0540600	Gnk2-homologous domain domain containing protein. (Os07t0540600-00)	chr07	21345784	21346908	-	0	0	0	-1.8514	2.96841	2.37736	13.7438	6.88426	7.86478	3.12944	13.6096	18.3199	29.9923
Os07g0542600	Similar to receptor-like protein kinase RK20-1. (Os07t0542600-01)	chr07	21441037	21444823	-	0	0	0	-3.4508	0.714205	1.51163	14.8687	28.7068	1.13984	6.56771	8.15426	21.5752	13.1713
Os07g0543300	Similar to Beta-amylase. (Os07t0543300-00)	chr07	21505640	21506607	+	4.0204	0	0	0	0.0883665	47.6434	1.02362	0.124426	0.188039	3.06008	0.0807123	0.182384	0.0872316
Os07g0544800	Similar to Oxygen-evolving enhancer protein 3-2, chloroplast precursor (OEE3) (16 kDa subunit of oxygen evolving system of photosystem II) (OEC 16 kDa subunit) (Ferredoxin-NADP reductase binding protein) (BP). (Os07t0544800-01)	chr07	21574446	21576033	+	1.5935	0	0	0	998.138	1200.89	2338.84	609.661	1005.66	414.782	1953.06	510.772	952.898
Os07g0546200	Conserved hypothetical protein. (Os07t0546200-01)	chr07	21633805	21636606	-	0	0	1.485	0	14.8687	35.9718	25.0542	77.4372	15.4142	39.781	28.2063	29.0162	22.393
Os07g0558400	Similar to Chlorophyll a/b-binding protein CP29 precursor. (Os07t0558400-01)	chr07	22316343	22317935	-	1.042	0	0	0	634.739	1068.58	4355.49	345.316	2753.75	540.905	2886.79	472.957	2491.58
Os07g0559700	Similar to Monosaccharide transporter 3. (Os07t0559700-00)	chr07	22353362	22355669	-	1.5122	0	0	0	32.4726	63.9671	157.019	83.0841	35.2934	23.3742	131.968	91.5823	58.3086
Os07g0580900	Similar to GGDP synthase. (Os07t0580900-01);Similar to GGDP synthase. (Os07t0580900-02)	chr07	23506852	23509287	-	0	1.61	0	-2.231	52.439	58.0423	64.896	122.024	23.2508	37.4523	22.9558	115.694	115.351
Os07g0582400	Similar to Proton myo-inositol cotransporter. (Os07t0582400-01)	chr07	23582270	23584330	+	0	0	1.3549	1.2361	7.37563	6.07971	32.3255	52.491	34.5146	14.6898	36.5187	21.5256	15.4843
Os07g0583600	Chitin-inducible gibberellin-responsive protein. (Os07t0583600-01);Chitin-inducible gibberellin-responsive protein. (Os07t0583600-02);Similar to Chitin-inducible gibberellin-responsive protein 2. (Os07t0583600-03)	chr07	23650525	23654071	+	1.3405	0	0	0	118.947	155.854	93.5763	66.0703	70.5275	64.1484	91.0026	71.254	85.0665
Os07g0585500	Conserved hypothetical protein. (Os07t0585500-01)	chr07	23782164	23783828	+	1.0415	0	0	0	124.661	358.999	211.228	540.127	184.973	181.785	221.477	345.15	189.414
Os07g0597200	Protein kinase, core domain containing protein. (Os07t0597200-01);Protein kinase, core domain containing protein. (Os07t0597200-02)	chr07	24347899	24351836	-	0	0	0	-1.5669	1.8817	3.38459	16.6287	22.4241	4.75721	4.84546	8.49892	35.0426	14.8943
Os07g0605400	Similar to EGG APPARATUS-1 protein (ZmEA1). (Os07t0605400-01);Similar to EGG APPARATUS-1 protein (ZmEA1). (Os07t0605400-02)	chr07	24809650	24810354	+	4.4945	2.0312	0	0	394.865	59.6745	84.7374	625.481	180.715	2.75938	22.3847	334.058	279.758
Os07g0617000	Similar to Ethylene response factor 2. (Os07t0617000-01);Similar to Ethylene response factor 2. (Os07t0617000-02)	chr07	25440818	25442669	-	-1.6953	0	1.1526	0	4.54911	8.74618	28.0882	64.9282	2.24894	29.5217	23.0837	30.6332	11.1133
Os07g0619200	EF hand domain containing protein. (Os07t0619200-01);Hypothetical gene. (Os07t0619200-02);Similar to EF hand family protein. (Os07t0619200-04)	chr07	25569076	25572699	+	2.2527	0	0	0	75.2058	116.589	71.8398	188.888	46.8064	25.4995	76.6732	101.051	37.8142
Os07g0619400	EF-Hand type domain containing protein. (Os07t0619400-01)	chr07	25585028	25585758	+	3.0036	0	0	0	166.252	101.127	145.826	292.933	48.5105	13.1424	86.1527	188.114	75.957
Os07g0621300	Similar to FIP1. (Os07t0621300-01);Similar to FIP1. (Os07t0621300-02)	chr07	25677791	25679803	+	1.0316	0	0	0	61.3353	112.138	79.424	88.3396	53.5232	57.1731	97.4279	86.4569	50.8549
Os07g0622000	Serine/threonine protein kinase, Hyperosmotic stress response, Abscisic acid (ABA)-dependent gene regulation (Os07t0622000-01)	chr07	25717837	25722009	+	1.0253	0	0	0	42.3555	73.4786	58.0988	98.9861	27.3644	37.6273	58.4534	86.5588	40.2104
Os07g0631100	Protein of unknown function DUF701, zinc-binding putative family protein. (Os07t0631100-01);Protein of unknown function DUF701, zinc-binding putative family protein. (Os07t0631100-02)	chr07	26169958	26172456	+	0	0	1.0458	0	260.607	246.457	291.343	522.056	364.154	288.399	344.953	265.241	208.673
Os07g0634600	Similar to Pectin acetylesterase (Fragment). (Os07t0634600-01);Similar to predicted protein. (Os07t0634600-02)	chr07	26340582	26344345	+	2.3804	0	0	0	1.14232	17.8302	2.58106	3.93501	1.51925	3.56914	3.50276	2.14719	1.69148
Os07g0635900	Hydrophobic protein LTI6A (Low temperature-induced protein 6A). (Os07t0635900-01)	chr07	26403675	26404722	+	2.0417	0	0	0	44.9269	246.867	77.8567	112.341	53.0754	62.4951	79.1463	96.8834	62.4976
Os07g0636000	Similar to H/ACA ribonucleoprotein complex subunit 4 (EC 5.4.99.-) (Nucleolar protein NAP57 homolog) (Nopp-140 associated protein of 57 kDa homolog) (AtNAP57). (Os07t0636000-01)	chr07	26406702	26408800	-	-1.1119	0	0	0	45.608	39.5	10.4796	33.691	12.2475	88.9814	14.2182	24.6277	13.6422
Os07g0648266	Similar to 2-oxo acid dehydrogenase, lipoyl-binding site. (Os07t0648266-00)	chr07	27073219	27078777	+	0	0	0	-2.0057	6.2874	4.82773	6.64558	1.27612	2.02898	3.68215	4.55284	6.50792	8.61102
Os07g0656700	Uncharacterised conserved protein UCP022348 domain containing protein. (Os07t0656700-01)	chr07	27630736	27633075	+	-1.3306	0	0	0	10.5008	24.0407	261.636	36.8235	489.955	63.0239	279.734	36.306	361.62
Os07g0658400	Ferredoxin-dependent glutamate synthase, Leaf senescence and nitrogen remobilization (Os07t0658400-02)	chr07	27723089	27738212	-	0	0	-1.0836	0	717.349	463.514	429.574	232.163	480.206	439.685	315.986	516.071	633.184
Os07g0660100	Similar to predicted protein. (Os07t0660100-01)	chr07	27823831	27824495	-	1.1632	0	0	0	232.083	243.322	28.0765	120.622	3.87628	113.241	34.8055	87.1847	1.36081
Os07g0661400	Conserved hypothetical protein. (Os07t0661400-01)	chr07	27890235	27891316	-	1.3925	0	0	0	115.456	371.768	106.09	255.824	72.9238	147.599	105.766	271.135	84.641
Os07g0665200	Similar to Superoxide dismutase [Cu-Zn]. (Os07t0665200-01)	chr07	28075600	28077583	-	0	0	0	-1.1502	120.295	141.826	136.364	122.692	42.5972	137.33	118.334	159.28	99.9128
Os07g0669250	Similar to predicted protein. (Os07t0669250-00)	chr07	28280039	28280681	+	-1.1802	0	0	0	169.92	115.138	43.614	57.7402	22.8164	271.953	50.0891	98.9948	10.019
Os07g0670300	C2 calcium-dependent membrane targeting domain containing protein. (Os07t0670300-01)	chr07	28344133	28345391	+	4.7798	0	0	0	69.4843	12.491	10.4273	49.6151	1.05139	0.47396	2.2327	36.4434	3.13181
Os07g0671000	Similar to FPF1. (Os07t0671000-00)	chr07	28367865	28368260	+	0	0	1.6263	0	273.493	41.4687	84.7203	516.296	48.0289	12.2055	99.5287	175.417	110.506
Os07g0676900	Similar to Peroxidase (EC 1.11.1.7). (Os07t0676900-01)	chr07	28660188	28661792	+	-2.6967	0	0	0	14.332	10.5762	45.9556	23.2938	10.0903	71.4699	38.0064	24.5771	11.0974
Os07g0677100	Peroxidase. (Os07t0677100-01)	chr07	28669498	28671384	+	-3.9979	1.0897	0	0	5.11723	36.5135	409.775	222.89	56.5013	608.041	207.897	156.162	79.9993
Os07g0677200	Peroxidase. (Os07t0677200-01);Similar to Peroxidase. (Os07t0677200-02)	chr07	28673754	28675351	+	-4.48	0	0	-1.6185	68.9021	1.05504	243.571	269.917	51.255	24.5395	146.629	345.796	166.314
Os07g0677500	Similar to Peroxidase precursor (EC 1.11.1.7). (Os07t0677500-00)	chr07	28688443	28690371	+	0	4.1322	0	-1.33	0.94394	0	12.5281	125.743	16.6506	0.226372	0.771421	139.299	44.2367
Os07g0679400	Conserved hypothetical protein. (Os07t0679400-01)	chr07	28770335	28772979	-	0	0	0	6.4593	0.66654	0.103714	0.197977	0.312845	10.435	0.289246	0.376879	0.360303	0.125329
Os07g0680400	WRKY transcription factor, Drought tolerance (Os07t0680400-01)	chr07	28828798	28831910	-	0	1.8149	0	-1.393	10.2128	3.67447	33.247	97.4952	18.1232	9.57567	10.2037	76.6287	50.2987
Os07g0683200	Similar to NAC domain transcription factor. (Os07t0683200-01)	chr07	28985802	28987953	+	0	0	0	-2.826	3.05571	1.32916	1.34374	21.0104	3.29341	1.84439	2.75478	10.566	24.6802
Os07g0683600	Similar to Osr40c1 protein. (Os07t0683600-00)	chr07	28993024	28994490	+	1.6608	0	0	0	9.63119	67.0804	20.7863	24.3049	56.4932	22.1132	23.9346	33.1735	29.0781
Os07g0683900	Ricin B-related lectin domain containing protein. (Os07t0683900-01);Similar to Osr40g2 protein (Fragment). (Os07t0683900-02)	chr07	29004217	29006208	+	0	0	0	1.1376	152.008	181.012	128.575	118.552	293.519	145.859	214.569	157.802	140.983
Os07g0689600	Nicotianamine synthase 3 (EC 2.5.1.43) (S-adenosyl-L-methionine:S- adenosyl-L-methionine:S-adenosyl-methionine 3-amino-3- carboxypropyltransferase 3) (OsNAS3). (Os07t0689600-01)	chr07	29323098	29324607	+	3.1312	0	0	0	2.38502	35.2117	23.5704	11.5403	22.3769	4.18886	13.9023	10.2926	7.66245
Os07g0691200	Similar to D-alanine--D-alanine ligase B (EC 6.3.2.4) (D-alanylalanine synthetase B) (D-Ala-D-Ala ligase B). (Os07t0691200-01);Similar to D-alanine--D-alanine ligase family. (Os07t0691200-02);Similar to predicted protein. (Os07t0691200-03);Hypothetical conserved gene. (Os07t0691200-04)	chr07	29392447	29401888	+	1.1551	0	0	0	141.938	215.797	154.148	78.3027	237.028	100.996	107.203	130.771	177.701
Os07g0693800	Omega-3 fatty acid desaturase, Acclimation to low-temperature stress, Defense response (Os07t0693800-01);Similar to Plastid omega-3 fatty acid desaturase (Fragment). (Os07t0693800-02)	chr07	29531284	29534119	+	0	0	-1.506	0	5.32454	32.8713	18.6158	12.3906	16.1738	26.5207	6.90519	36.9115	11.3549
Os07g0694400	Glycosyl transferase, family 43 protein. (Os07t0694400-01)	chr07	29566093	29571527	-	4.9076	0	0	0	0	11.5425	0.244948	0.50319	0	0.400816	0.150649	0.17021	0.0542725
Os07g0695800	Similar to 2-oxoglutarate dehydrogenase, E1 component. (Os07t0695800-01);Similar to OSIGBa0096P03.7 protein. (Os07t0695800-02)	chr07	29656862	29662462	+	0	0	0	-1.4723	16.235	15.4261	13.1553	31.8383	7.48869	20.047	12.0064	35.7101	21.9577
Os08g0101800	Protein of unknown function DUF821, CAP10-like family protein. (Os08t0101800-01)	chr08	102232	107380	+	0	0	0	1.2329	55.1518	26.864	31.5151	88.053	84.0853	41.0167	53.9211	86.3542	37.808
Os08g0103000	Similar to serine/threonine-protein kinase CTR1. (Os08t0103000-01);Similar to serine/threonine-protein kinase CTR1. (Os08t0103000-02)	chr08	172099	179389	-	0	0	0	-1.2278	52.5186	36.0933	104.672	42.7078	33.6294	32.4483	70.59	57.3304	83.2358
Os08g0104600	Ferredoxin I, chloroplast precursor (Anti-disease protein 1). (Os08t0104600-02)	chr08	241783	242628	-	1.0116	1.1134	0	0	901.08	2456.27	4273.64	861.405	6946	1269.82	2132.86	837.477	5837.26
Os08g0111200	Beta-glucosidase, GBA2 type domain containing protein. (Os08t0111200-01);Similar to predicted protein. (Os08t0111200-02)	chr08	580320	586456	-	0	0	0	-1.3371	21.3998	17.6559	35.1763	22.492	19.1036	22.1685	28.7345	24.9467	51.0067
Os08g0112700	MADS-box transcription factor, Regulator of both biotic and abiotic stress responses (Os08t0112700-01)	chr08	679358	681703	+	0	0	0	2.0796	7.83276	12.7052	3.76591	20.4316	30.0377	16.176	14.3086	15.9919	7.50965
Os08g0113000	Similar to Peroxidase 47 precursor (EC 1.11.1.7) (Atperox P47) (ATP32). (Os08t0113000-01)	chr08	697180	698576	+	0	0	3.0607	0	0	2.91001	1.4618	20.3935	4.08933	7.04782	3.08244	2.56362	2.91498
Os08g0114300	D-arabinono-1,4-lactone oxidase domain containing protein. (Os08t0114300-01)	chr08	768391	770807	-	0	0	-2.164	-2.5226	0.699636	3.03953	13.4886	12.4486	6.395	1.01433	6.62272	58.5154	38.8334
Os08g0115800	No apical meristem (NAM) protein domain containing protein. (Os08t0115800-01)	chr08	856107	858238	+	0	0	0	-2.5501	1.60827	1.53903	2.04725	4.72323	3.86231	1.88436	4.70069	9.43655	23.9049
Os08g0126300	Similar to Glyceraldehyde-3-phosphate dehydrogenase (Fragment). (Os08t0126300-01);Similar to Glyceraldehyde-3-phosphate dehydrogenase (Fragment). (Os08t0126300-02);Similar to cDNA clone:J023080G06, full insert sequence. (Os08t0126300-03)	chr08	1525411	1529192	+	1.0581	0	0	0	117.958	411.436	172.448	244.501	121.146	205.956	235.002	193.714	166.841
Os08g0129800	Hypothetical conserved gene. (Os08t0129800-01);Hypothetical conserved gene. (Os08t0129800-02)	chr08	1675042	1676747	+	0	0	1.0719	1.1376	261.606	336.832	166.68	403.056	259.243	424.654	225.807	201.106	124.523
Os08g0138900	Conserved hypothetical protein. (Os08t0138900-01)	chr08	2170450	2171256	-	0	0	0	1.001	346.567	268.926	556.406	473.694	1084.71	140.358	783.049	410.042	572.754
Os08g0139000	Similar to nucleolin. (Os08t0139000-01);Similar to RNA-binding glycine rich protein (RGP-2). (Os08t0139000-02)	chr08	2173552	2177048	-	-1.0131	0	0	0	109.42	58.3838	23.6164	85.5276	35.2707	122.82	39.9843	74.9826	25.1912
Os08g0139700	Similar to terpene synthase 6. (Os08t0139700-01)	chr08	2210027	2213892	-	0	1.797	0	-1.7719	1.60535	4.33776	376.873	1.82574	197.049	1.68802	117.106	2.1027	711.146
Os08g0141400	Similar to mRNA, clone: RTFL01-03-I20. (Os08t0141400-01)	chr08	2310032	2315261	-	0	0	0	-1.7978	0.761063	6.83887	9.14254	10.3988	4.52859	8.83642	6.38499	17.8023	16.6396
Os08g0157500	Caffeic acid O-methyltransferase, Flavonoid 3'-O-methyltransferase, Melatonin biosynthesis, Tricin biosynthesis (Os08t0157500-01);Similar to Quercetin 3-O-methyltransferase 1. (Os08t0157500-02)	chr08	3337800	3340918	-	0	0	0	-1.1854	14.0243	126.949	425.982	402.697	351.494	142.204	358.712	389.081	844.786
Os08g0167800	Similar to Sesquiterpene synthase. (Os08t0167800-01)	chr08	3961276	3965426	+	0	0	0	-4.7157	0.0849281	0.0346891	0.567573	0.508236	0.632527	0	0.193929	1.88434	17.5639
Os08g0168000	Similar to Sesquiterpene synthase. (Os08t0168000-01)	chr08	3972195	3977096	+	0	4.1331	0	-3.1828	0.112315	0.0305835	19.4488	25.0664	13.5831	0	1.19684	11.2429	130.349
Os08g0171700	Conserved hypothetical protein. (Os08t0171700-01)	chr08	4206406	4207866	-	2.6712	0	0	0	154.919	274.095	81.0839	266.734	84.5775	44.8522	97.8889	174.869	63.6993
Os08g0174700	A member of the somatic embryogenesis receptor kinases (SERKs) family, Brassinosteroid (BR) signaling, Regulation of plant architecture (Os08t0174700-01)	chr08	4344171	4350465	+	0	0	0	-1.6712	20.1853	17.49	47.6944	37.8389	29.1132	29.4674	42.803	48.8155	97.9856
Os08g0191150	Non-protein coding transcript. (Os08t0191150-00)	chr08	5328907	5329776	+	0	0	0	-1.7881	253.378	243.765	105.7	233.989	43.9774	195.734	75.3136	364.743	160.504
Os08g0191700	Glyoxalase I, Abiotic stress response (Os08t0191700-01);Glyoxalase I, Splicing variant, Stress tolerance (Os08t0191700-02);Similar to Lactoylglutathione lyase (EC 4.4.1.5) (Methylglyoxalase) (Aldoketomutase) (Glyoxalase I) (Glx I) (Ketone-aldehyde mutase) (S-D- lactoylglutathione methylglyoxal lyase). (Os08t0191700-03);Glyoxalase I, Splicing variant, Stress tolerance (Os08t0191700-04)	chr08	5373362	5377125	-	1.5675	0	0	0	42.9016	181.539	70.2776	71.0137	34.3072	63.8426	73.504	72.4024	59.5134
Os08g0191900	Pentatricopeptide repeat domain containing protein. (Os08t0191900-01)	chr08	5384447	5388799	+	-1.2705	0	0	0	116.599	51.9017	9.87847	26.0625	5.41481	130.509	12.7906	43.9561	3.67992
Os08g0203201	Similar to SHR5-receptor-like kinase (Fragment). (Os08t0203201-00)	chr08	5988432	5988931	+	0	0	2.2535	0	6.80988	5.77698	38.0419	144.385	13.0976	31.2679	36.1239	31.7594	9.82506
Os08g0203600	Hypothetical conserved gene. (Os08t0203600-01);Hypothetical conserved gene. (Os08t0203600-02);Hypothetical conserved gene. (Os08t0203600-03);Similar to SHR5-receptor-like kinase (Fragment). (Os08t0203600-04);Similar to SHR5-receptor-like kinase (Fragment). (Os08t0203600-05);Similar to SHR5-receptor-like kinase (Fragment). (Os08t0203600-06)	chr08	6032208	6039069	+	0	0	0	-2.3949	122.864	56.4377	151.331	145.459	30.3239	83.5484	92.2655	131.214	168.541
Os08g0207500	Similar to Zinc transporter ZIP1 (Fragment). (Os08t0207500-01)	chr08	6267823	6270904	+	0	0	0	5.073	0.988658	1.52209	0.33883	0.722822	9.50758	0.727702	0.243121	0.235447	0
Os08g0232700	Exo70 exocyst complex subunit family protein. (Os08t0232700-01)	chr08	8061317	8063491	+	1.9743	0	0	0	14.9926	22.134	10.7304	18.4612	6.50237	5.87113	11.7691	26.0662	8.85623
Os08g0237000	Xyloglucan endotransglycosylase/hydrolase protein 8 precursor (EC 2.4.1.207) (End-xyloglucan transferase) (OsXTH8) (OsXRT5). (Os08t0237000-01)	chr08	8328017	8329241	+	1.024	0	0	0	7.95981	108.88	28.8885	36.5282	20.0289	55.8064	27.8608	32.6774	16.8622
Os08g0242700	Similar to uridylyltransferase-related. (Os08t0242700-01);Similar to uridylyltransferase-related. (Os08t0242700-02)	chr08	8668958	8672734	-	0	0	-1.0335	0	891.296	1097.19	1217.27	384.432	772.305	1065.25	883.198	825.377	766.026
Os08g0249000	Zinc finger, B-box domain containing protein. (Os08t0249000-01)	chr08	9098485	9099878	+	1.4674	0	0	0	76.4035	137.458	112.253	14.8419	133.015	51.8124	152.291	14.4376	138.61
Os08g0251000	Non-protein coding transcript. (Os08t0251000-00)	chr08	9232201	9232818	+	4.5591	0	0	0	0	29.096	1.16112	0.382255	0.231072	1.28645	0.297551	0.224124	0.535975
Os08g0256700	Conserved hypothetical protein. (Os08t0256700-01)	chr08	9538125	9539756	+	0	0	0	-1.3145	0.491917	0	17.6306	101.512	27.1578	0	9.086	121.948	71.383
Os08g0260600	Tetraspanin domain containing protein. (Os08t0260600-01)	chr08	9784270	9786922	-	0	0	1.2706	0	29.0153	31.3092	11.6693	72.1528	0.191748	28.9051	14.705	31.3689	3.32088
Os08g0293100	Conserved hypothetical protein. (Os08t0293100-01)	chr08	11773736	11774515	-	2.1612	0	0	0	14.607	50.8846	8.75198	19.2674	10.6289	11.8578	10.2747	15.074	9.03283
Os08g0307400	Similar to Phosphatidylinositol 3-kinase 1. (Os08t0307400-01);Similar to Phosphatidylinositol 3-kinase, root isoform (EC 2.7.1.137) (PI3- kinase) (PtdIns-3-kinase) (PI3K) (SPI3K-5). (Os08t0307400-02);Similar to Phosphatidylinositol 3-kinase 1. (Os08t0307400-03)	chr08	12854498	12874470	-	-1.0793	0	0	0	46.2519	18.6761	30.0198	23.326	19.864	41.1324	31.116	29.1178	33.4358
Os08g0331800	Conserved hypothetical protein. (Os08t0331800-01)	chr08	14663398	14664089	-	0	0	0	-2.3556	1.04861	2.85537	80.3562	348.539	27.6442	1.59266	39.2688	337.987	149.52
Os08g0346900	Hypothetical conserved gene. (Os08t0346900-00)	chr08	15736243	15738803	-	0	0	1.5505	0	0.720687	0	1.92654	91.9825	22.7846	0	1.12845	32.9367	25.3066
Os08g0347000	Hypothetical conserved gene. (Os08t0347000-00)	chr08	15743541	15745120	-	0	0	1.6823	0	0.765204	0.1786	4.4807	91.8151	6.39692	0	1.19815	30.0075	22.3375
Os08g0351200	Hypothetical conserved gene. (Os08t0351200-01)	chr08	15972793	15977405	+	3.3353	0	0	-1.8674	7.85598	54.4211	58.4865	16.3714	5.89276	5.61993	56.5788	30.7667	22.7224
Os08g0351300	Conserved hypothetical protein. (Os08t0351300-01)	chr08	15987000	15991648	-	-3.2646	0	0	0	81.5578	0.741454	6.50312	61.5666	3.70513	7.42729	6.34454	90.5883	7.14956
Os08g0374600	Similar to Receptor kinase-like protein. (Os08t0374600-00)	chr08	17558610	17559521	-	3.8635	0	0	0	0.22272	26.9272	0.396915	0.784013	0.118483	1.92816	1.72914	1.49397	0.769507
Os08g0382400	Peptidyl-prolyl cis-trans isomerase, cyclophilin-type domain containing protein. (Os08t0382400-01);Similar to Peptidyl-prolyl cis-trans isomerase (Fragment). (Os08t0382400-02);Similar to Peptidyl-prolyl cis-trans isomerase (Fragment). (Os08t0382400-03)	chr08	18020081	18023911	+	0	1.1599	0	0	124.034	107.769	118.958	52.333	51.5751	85.5532	57.486	80.328	71.6476
Os08g0384500	ABC transporter-like domain containing protein. (Os08t0384500-01)	chr08	18128558	18132719	-	0	1.2349	0	-1.3643	12.7809	14.2374	46.7278	75.8032	12.6095	16.7532	21.4374	51.426	34.3074
Os08g0386200	WRKY transcription factor 69. (Os08t0386200-01)	chr08	18220044	18221513	+	2.1244	0	0	0	9.18427	25.0348	78.6151	94.7127	61.4661	5.9845	43.3781	74.8413	72.3426
Os08g0389700	Conserved hypothetical protein. (Os08t0389700-01);Protein of unknown function DUF81 family protein. (Os08t0389700-02);Similar to cDNA clone:001-103-F02, full insert sequence. (Os08t0389700-03)	chr08	18452698	18458055	+	1.3459	0	0	-1.2334	125.956	213.497	149.929	150.739	47.5011	87.5452	293.371	139.917	118.025
Os08g0398000	ABC transporter-like domain containing protein. (Os08t0398000-01)	chr08	18960126	18966328	-	0	0	-1.7467	-2.3693	7.18921	6.23081	11.357	9.67426	3.68683	6.93264	10.5864	34.0538	20.1307
Os08g0404000	UDP-glucuronosyl/UDP-glucosyltransferase domain containing protein. (Os08t0404000-00)	chr08	19292962	19294910	+	0	0	0	3.1389	0.0483601	0	0.301644	0	23.8745	0.0881411	3.35701	0.149719	2.86434
Os08g0406150	Non-protein coding transcript. (Os08t0406150-00)	chr08	19427444	19428059	+	0	0	0	-1.546	26.6808	13.2858	41.2972	17.512	25.6732	15.3054	31.069	47.4987	79.2242
Os08g0407600	Protein of unknown function DUF581 family protein. (Os08t0407600-01)	chr08	19490442	19491638	-	0	0	0	1.0046	374.676	272.57	278.884	292.91	782.825	421.309	401.706	293.224	412.333
Os08g0423500	Carbonic anhydrase, CAH1-like domain containing protein. (Os08t0423500-00)	chr08	20283075	20285185	+	0	0	-4.3121	-7.664	0	0	5.20332	2.30226	0.0828398	0.425718	2.84461	47.9682	17.7545
Os08g0423600	Similar to carbonic anhydrase. (Os08t0423600-00)	chr08	20312492	20314719	+	0	0	-2.6999	-5.7366	0	0	10.7979	5.83733	0	1.48533	6.99053	39.7834	29.661
Os08g0435900	Similar to LHC I type IV chlorophyll binding protein (Fragment). (Os08t0435900-01);Similar to LHC I type IV chlorophyll binding protein (Fragment). (Os08t0435900-03);Non-protein coding transcript. (Os08t0435900-04)	chr08	21171278	21172654	-	1.2864	0	0	0	2102.6	1184.9	4789.61	545.211	1997.16	506.31	3458.99	958.142	2665.97
Os08g0445700	HAD-superfamily hydrolase subfamily IIB protein. (Os08t0445700-01);Similar to Trehalose-6-phosphate synthase. (Os08t0445700-02)	chr08	21722267	21726107	+	2.0337	0	0	0	6.94047	14.6096	3.26592	12.6093	1.24457	3.71911	3.13403	19.5826	3.97736
Os08g0447500	Hypothetical conserved gene. (Os08t0447500-01)	chr08	21851626	21854451	-	-2.4503	0	0	0	9.80384	8.98715	17.3228	8.07877	5.63036	51.1942	9.31079	7.70295	7.06598
Os08g0448000	4-coumarate:coenzyme A ligase, Lignin biosynthesis, Defense against wounding (Os08t0448000-01)	chr08	21873076	21875497	-	0	0	1.3545	0	0.0993118	4.75953	17.7871	29.4825	6.26944	5.36983	18.2629	12.0935	13.7251
Os08g0450700	Chaperonin Cpn60/TCP-1 family protein. (Os08t0450700-01)	chr08	22003703	22006379	+	0	0	-2.2067	-1.8856	21.1761	17.9778	21.4452	3.94343	6.07483	10.538	18.1866	19.0935	23.7222
Os08g0465800	Similar to Glutamate decarboxylase. (Os08t0465800-01);Similar to Glutamate decarboxylase. (Os08t0465800-02)	chr08	22878735	22882730	-	1.5289	0	0	0	43.1939	114.944	92.9327	96.1784	86.8411	41.519	93.2279	59.9922	82.3148
Os08g0470700	Similar to carbonic anhydrase. (Os08t0470700-00)	chr08	23147294	23151464	-	0	0	0	-5.8729	0	4.63016	18.009	6.09066	0.317395	3.53408	16.9614	15.7004	19.6566
Os08g0474000	Similar to AP2 domain containing protein RAP2.6 (Fragment). (Os08t0474000-01)	chr08	23353856	23354936	+	7.4121	0	0	0	0.0785127	81.8393	0.0699599	0.276379	0	0.50084	0.286848	0.405115	0.155009
Os08g0475100	Alpha/beta hydrolase fold-3 domain containing protein. (Os08t0475100-01)	chr08	23411672	23412899	-	0	0	2.0678	0	7.4651	25.3078	13.4938	37.3905	12.1409	10.8847	6.62367	9.3546	15.0016
Os08g0482600	Cupredoxin domain containing protein. (Os08t0482600-01)	chr08	23853339	23854314	-	3.5845	0	0	0	0.0787014	46.2256	20.267	27.0394	1.25604	4.01635	11.2859	11.2081	2.95224
Os08g0482700	Cupredoxin domain containing protein. (Os08t0482700-01);Conserved hypothetical protein. (Os08t0482700-02)	chr08	23858723	23860121	-	-1.3524	0	0	-1.8383	11.833	172.648	717.951	520.918	48.8465	459.486	532.503	423.874	184.593
Os08g0487800	Similar to Heat-shock protein precursor. (Os08t0487800-01)	chr08	24124862	24129488	-	0	0	-1.3387	0	32.1578	10.8764	5.22958	6.915	5.16061	12.6415	4.80678	18.3449	14.1965
Os08g0497600	WD40 subfamily protein, Salt stress (Os08t0497600-01)	chr08	24575639	24579356	+	1.1454	0	0	0	42.291	123.281	62.9281	69.5935	44.3805	58.089	80.8945	75.6553	52.5041
Os08g0498400	Similar to Caffeoyl-CoA 3-O-methyltransferase (Fragment). (Os08t0498400-01);Similar to Caffeoyl-CoA O-methyltransferase (Fragment). (Os08t0498400-02)	chr08	24593142	24597525	-	2.1863	0	0	0	17.685	52.6311	20.0441	20.8808	7.03612	12.053	11.8975	20.6287	10.4351
Os08g0500700	Similar to Heat shock protein 82. (Os08t0500700-01)	chr08	24719203	24723184	-	0	0	0	-1.0935	51.368	54.1537	35.6459	52.9725	229.312	30.9359	32.1662	55.0724	517.109
Os08g0505900	Leucine-rich repeat (LRR) protein, Inhibitor of fungal polygalacturonase, Defence response (Os08t0505900-01)	chr08	25015802	25017363	-	2.6676	0	0	0	0.544965	18.6292	1.97975	2.74475	0.401418	3.05616	3.67577	1.16804	1.32422
Os08g0507100	Cytochrome P450 family protein. (Os08t0507100-00)	chr08	25109674	25111322	-	0	0	0	-3.0982	0.0794173	0.194629	5.87357	4.97623	2.74617	3.32916	1.45077	3.36022	24.8519
Os08g0508500	Similar to predicted protein. (Os08t0508500-00)	chr08	25197278	25202912	-	1.0464	0	0	0	90.6169	80.9704	0.182105	16.8055	0.956743	40.8612	0.373332	18.3485	1.6543
Os08g0508800	Lipoxygenase, chloroplast precursor (EC 1.13.11.12). (Os08t0508800-01)	chr08	25216460	25224078	-	-3.7291	1.3345	0	-2.2628	3.9886	0.695785	77.0241	156.465	10.5652	9.61711	32.9778	152.619	53.5852
Os08g0509100	Similar to Lipoxygenase, chloroplast precursor (EC 1.13.11.12). (Os08t0509100-01);Similar to Lipoxygenase. (Os08t0509100-02)	chr08	25241037	25250038	+	0	1.8835	0	-2.2963	11.5459	0.671862	70.6923	166.272	16.1213	1.499	20.6872	200.402	83.6867
Os08g0520550	Similar to Auxin response factor 21. (Os08t0520550-01)	chr08	25873389	25877678	-	0	0	0	-1.4055	14.5617	17.9871	17.8804	9.5084	7.79767	14.9033	14.762	19.4199	21.8305
Os08g0532200	Similar to Glutamate-1-semialdehyde 2,1-aminomutase, chloroplast precursor (EC 5.4.3.8) (GSA) (Glutamate-1-semialdehyde aminotransferase) (GSA- AT). (Os08t0532200-01);Similar to Glutamate-1-semialdehyde 2,1-aminomutase, chloroplastic. (Os08t0532200-02);Similar to Glutamate-1-semialdehyde 2,1-aminomutase, chloroplast precursor (EC 5.4.3.8) (GSA) (Glutamate-1-semialdehyde aminotransferase) (GSA- AT…	chr08	26531415	26534074	-	0	1.0495	0	0	380.186	194.263	77.4463	115.134	63.2666	249.01	40.4014	193.94	54.1052
Os08g0538600	Stress up-regulated Nod 19 family protein. (Os08t0538600-01)	chr08	26918197	26921534	+	0	0	-1.2225	0	122.422	63.4539	74.1388	49.0785	87.5517	67.1739	70.1819	120.121	129.315
Os08g0553800	NAD(P)-binding domain containing protein. (Os08t0553800-01);NAD(P)-binding domain containing protein. (Os08t0553800-02);NAD(P)-binding domain containing protein. (Os08t0553800-03);NAD(P)-binding domain containing protein. (Os08t0553800-05)	chr08	27695184	27700281	-	0	0	-1.0031	0	90.9667	73.9757	59.1391	34.9483	119.754	56.9592	38.5282	73.4691	121.476
Os08g0556300	Glycolipid transfer protein domain domain containing protein. (Os08t0556300-01)	chr08	27834584	27838060	-	0	0	1.1674	0	0.485634	0.264478	29.3536	119.837	25.7489	0.368798	12.9374	55.963	58.6461
Os08g0557100	Similar to Nucleic acid-binding protein precursor. (Os08t0557100-01);28 kDa ribonucleoprotein, chloroplast precursor (28RNP). (Os08t0557100-02)	chr08	27880267	27882184	-	0	0	0	1.8941	50.7467	70.1321	19.719	58.8201	35.9953	93.1539	19.2714	35.8514	10.2344
Os08g0557900	Inosine/uridine-preferring nucleoside hydrolase domain containing protein. (Os08t0557900-01)	chr08	27922848	27926667	-	0	0	0	-1.0957	13.2694	27.2058	36.2444	28.5759	28.4671	26.3977	34.3004	50.8366	64.2961
Os08g0558000	Similar to Ribosomal protein. (Os08t0558000-01)	chr08	27929363	27931717	+	0	0	0	1.2321	172.628	107.725	57.8473	164.185	100.963	135.745	88.4644	95.7589	45.4198
Os08g0558200	Thioredoxin fold domain containing protein. (Os08t0558200-01)	chr08	27938261	27941159	+	-1.0092	0	0	0	22.9958	47.9982	203.258	35.7412	228.133	100.696	235.493	58.2216	169.724
Os08g0559200	Similar to Ribosomal protein S25 (40S ribosomal 25S subunit). (Os08t0559200-01)	chr08	27973023	27974647	+	0	0	1.053	0	267.093	413.344	198.755	405.977	177.879	717.213	236.048	205.227	156.488
Os08g0560000	Similar to gibberellin 20 oxidase 2. (Os08t0560000-01)	chr08	28043209	28045010	+	0	0	1.4544	0	15.5641	29.2656	26.9165	45.1922	2.35167	38.4382	30.8292	17.2972	6.09112
Os08g0560900	Similar to Photosystem I reaction center subunit II, chloroplast precursor (Photosystem I 20 kDa subunit) (PSI-D). (Os08t0560900-01);Similar to Photosystem I reaction center subunit II, chloroplast precursor (Photosystem I 20 kDa subunit) (PSI-D). (Os08t0560900-02);Similar to Photosystem I reaction center subunit II, chloroplastic. (Os08t0560900-03)	chr08	28083386	28084239	-	1.2972	0	0	0	1325.37	1451.35	2118.91	721.834	1539.94	615.573	1693.95	1007.75	1253.5
Os08g0562600	C2 calcium-dependent membrane targeting domain containing protein. (Os08t0562600-03)	chr08	28170523	28172296	-	0	0	0	-1.2793	55.0708	96.1262	144.156	159.167	33.5382	59.2679	97.5333	127.414	86.0269
Os08g0566900	Mpv17/PMP22 family protein. (Os08t0566900-01)	chr08	28388405	28391044	+	1.4614	0	0	0	38.8933	122.706	129.276	264.88	58.5046	46.4431	123.507	189.368	103.811
Os09g0127300	NAD(P)-binding domain containing protein. (Os09t0127300-01)	chr09	2083449	2086572	-	0	0	1.1336	-3.8654	0.162581	6.9395	50.1976	140.732	7.69768	13.7789	25.616	67.2796	118.564
Os09g0129800	Conserved hypothetical protein. (Os09t0129800-00)	chr09	2306101	2306565	-	0	0	-1.6069	0	0.140816	0.345101	5.64644	43.6215	14.533	0	6.55957	139.361	40.7293
Os09g0248100	FAS1 domain domain containing protein. (Os09t0248100-01);FAS1 domain domain containing protein. (Os09t0248100-02);FAS1 domain domain containing protein. (Os09t0248100-03)	chr09	3654992	3658609	+	1.5159	0	0	0	0.174845	45.0278	6.85513	5.26241	1.90681	16.4117	1.99626	6.13482	8.06903
Os09g0252700	Similar to E3 ubiquitin protein ligase UPL1 (EC 6.3.2.-) (Ubiquitin-protein ligase 1). (Os09t0252700-01)	chr09	4020411	4024072	+	0	0	0	-2.8156	2.82517	2.9506	3.68051	0.717558	1.00831	1.72725	2.46613	3.54289	7.50175
Os09g0271100	Conserved hypothetical protein. (Os09t0271100-01)	chr09	5327518	5330180	-	0	0	1.2203	0	57.3096	29.376	71.2593	95.013	105.898	9.02138	69.9392	42.7718	103.375
Os09g0272000	Heavy metal transport/detoxification protein domain containing protein. (Os09t0272000-01)	chr09	5395272	5396709	-	0	0	0	1.0976	4.88322	18.4497	9.54312	15.3146	72.3251	11.9343	16.5739	7.15818	35.7156
Os09g0272600	Conserved hypothetical protein. (Os09t0272600-01)	chr09	5454054	5454902	+	0	0	2.9097	0	1.92183	406.17	145.805	348.118	19.7174	316.747	192.338	48.5904	13.4156
Os09g0273950	Conserved hypothetical protein. (Os09t0273950-01)	chr09	5555452	5556325	-	1.7394	0	0	0	19.9286	44.6163	8.87882	16.7205	8.52919	13.9279	9.51177	16.7773	3.25412
Os09g0279500	Similar to Plastid-specific 30S ribosomal protein 2, chloroplast precursor (PSRP- 2). (Os09t0279500-01);Similar to plastid-specific 30S ribosomal protein 2. (Os09t0279500-02);Similar to Plastid-specific 30S ribosomal protein 2, chloroplast precursor (PSRP- 2). (Os09t0279500-03)	chr09	5870982	5873188	-	0	0	0	2.5549	416.439	210.243	25.8889	121.458	42.4469	276.228	14.7869	130.597	7.63392
Os09g0286600	Pathogenesis-related transcriptional factor and ERF domain containing protein. (Os09t0286600-01);Pathogenesis-related transcriptional factor and ERF domain containing protein. (Os09t0286600-02);Pathogenesis-related transcriptional factor and ERF domain containing protein. (Os09t0286600-03)	chr09	6387891	6389789	-	-1.5977	0	1.7858	-1.2211	6.97236	25.1769	103.367	51.9336	22.3089	79.4239	78.6362	15.7984	54.9627
Os09g0287000	Similar to Ethylene-responsive transcription factor 5 (Ethylene-responsive element binding factor 5) (EREBP-5) (AtERF5). (Os09t0287000-01)	chr09	6404482	6406039	-	-1.5379	0	1.5334	-2.4259	128.002	44.7929	42.9561	66.8804	3.65019	135.568	40.8444	24.2336	20.7287
Os09g0294000	Similar to Bifunctional aspartokinase/homoserine dehydrogenase 2, chloroplast precursor (AK-HD 2) (AK-HSDH 2) [Includes: Aspartokinase (EC 2.7.2.4); Homoserine dehydrogenase (EC 1.1.1.3)]. (Os09t0294000-01);Similar to Aspartate kinase-homoserine dehydrogenase. (Os09t0294000-02)	chr09	6995055	7009477	-	0	0	0	1.0209	1.39472	6.18786	77.6954	1.26974	49.2258	3.81302	51.8129	1.71229	25.637
Os09g0314200	Disease resistance protein domain containing protein. (Os09t0314200-00)	chr09	8568980	8572069	+	0	0	-1.104	0	15.2998	8.56888	16.7675	10.5627	7.19229	7.0872	13.9164	23.8147	17.0487
Os09g0332100	Conserved hypothetical protein. (Os09t0332100-01)	chr09	9933451	9934162	+	2.0329	0	0	0	56.5589	143.793	32.697	60.8623	36.5954	36.6242	39.7319	51.3443	41.5793
Os09g0334500	WRKY transcription factor, Tolerance to phosphate starvation, Regulator of Fe starvation and cold stress (Os09t0334500-01)	chr09	10128837	10131086	+	2.1067	0	0	0	9.90608	26.9328	23.0387	33.3632	20.1029	6.51786	18.3057	37.0232	26.9202
Os09g0353200	Protein kinase, catalytic domain domain containing protein. (Os09t0353200-00)	chr09	11259049	11268028	-	0	0	0	-2.0835	2.55693	0.968703	30.0813	26.9764	10.054	2.53275	24.3361	24.0158	45.0312
Os09g0369400	Similar to predicted protein. (Os09t0369400-01)	chr09	12251875	12254061	+	1.706	0	1.2864	0	18.8957	72.8287	56.4632	112.199	41.8729	23.2677	65.7925	48.2479	39.2672
Os09g0376800	Similar to Trehalose-6-phosphate synthase (Fragment). (Os09t0376800-01)	chr09	12646004	12650074	-	0	0	-1.7794	0	17.4779	28.7891	13.2171	9.53706	2.85214	17.5236	15.964	34.3399	9.52643
Os09g0379900	Similar to Beta-glucan binding protein. (Os09t0379900-02)	chr09	12802546	12805244	-	1.3825	0	0	0	5.41013	34.8412	12.1708	9.85538	10.5057	13.9285	14.049	13.2943	13.8426
Os09g0381100	Xanthine/uracil/vitamin C permease family protein. (Os09t0381100-01);Xanthine/uracil/vitamin C permease family protein. (Os09t0381100-02);Similar to Permease I. (Os09t0381100-03)	chr09	12884071	12888524	+	1.0536	0	0	0	28.0905	56.799	27.4844	43.8874	24.9234	28.5219	30.7177	54.0319	29.5527
Os09g0392666	Conserved hypothetical protein. (Os09t0392666-01)	chr09	13576635	13577704	-	1.0833	0	0	0	203.415	192.616	117.347	228.389	206.075	94.7495	125.373	184.532	131.452
Os09g0394900	Similar to Annexin-like protein. (Os09t0394900-01)	chr09	13706541	13711508	+	1.0398	0	0	0	47.8738	75.5379	73.0455	65.4208	50.7215	38.2946	69.1154	46.1247	54.9777
Os09g0396900	Protein of unknown function DUF125, transmembrane family protein. (Os09t0396900-01);Vacuolar membrane transporter, Fe and Zn translocation between flag leaves and seeds (Os09t0396900-02)	chr09	13831868	13833654	+	3.7638	0	2.3984	-3.0257	16.3874	64.8752	25.2107	83.9167	13.4866	4.97795	12.2814	16.6946	116.073
Os09g0403300	Similar to cytochrome P450. (Os09t0403300-00)	chr09	14194229	14196610	-	0	0	0	2.4885	0.299164	1.58853	2.66575	0.4739	18.8196	4.73692	3.03992	0.61746	3.54386
Os09g0407950	Similar to transducin family protein / WD-40 repeat family protein. (Os09t0407950-01)	chr09	14404531	14413663	+	0	0	-1.6983	0	9.44585	8.41496	9.24816	3.65352	4.61147	8.41317	6.42637	12.4356	11.0513
Os09g0409950	Hypothetical conserved gene. (Os09t0409950-01)	chr09	14531028	14533972	+	0	0	1.8339	0	27.3344	31.6636	28.1943	51.1741	22.9111	52.3828	36.7678	15.0566	25.9422
Os09g0412400	Conserved hypothetical protein. (Os09t0412400-01)	chr09	14649378	14650175	-	-2.2657	0	0	0	5.8056	23.0134	21.2863	21.0398	4.55679	115.353	27.5568	37.8135	23.1121
Os09g0412700	Conserved hypothetical protein. (Os09t0412700-01)	chr09	14659942	14661222	+	0	0	2.6699	0	162.589	311.877	242.385	669.856	190.938	271.657	141.613	110.408	262.498
Os09g0417600	WRKY transcription factor, Transcriptional repressor, Pathogen defense (Os09t0417600-01);WRKY transcription factor 76. (Os09t0417600-02);Splicing variant of OsWRKY76, Pathogen defense (Os09t0417600-03);Splicing variant of OsWRKY76, Pathogen defense (Os09t0417600-04)	chr09	14976197	14977729	-	5.2058	2.4139	0	-2.5419	20.6961	16.092	87.6753	523.812	22.1262	0.454467	17.7647	383.31	136.169
Os09g0417800	WRKY transcription factor, Transcriptional repressor, Pathogen defense (Os09t0417800-01);Splicing variant of OsWRKY62, Pathogen defense (Os09t0417800-02)	chr09	14992918	14994888	-	0	2.8403	0	-2.4695	20.3042	0.809101	49.6681	268.038	14.0507	0.200577	7.48854	208.228	82.2377
Os09g0418000	Similar to CBL-interacting protein kinase 16. (Os09t0418000-01);Serine/threonine protein kinase domain containing protein. (Os09t0418000-02);Similar to CBL-interacting protein kinase 16. (Os09t0418000-03)	chr09	15009182	15010837	-	0	0	1.1677	0	14.5855	19.1219	8.1377	73.7849	22.924	25.4119	10.4471	34.45	19.6935
Os09g0419200	NAD(P)-binding domain containing protein. (Os09t0419200-01);Similar to Cinnamoyl-CoA reductase. (Os09t0419200-02)	chr09	15076258	15079326	-	0	0	1.0314	0	18.7382	48.1755	229.629	116.606	138.007	38.1367	233.526	59.8383	228.856
Os09g0434500	Similar to Ethylene response factor 2. (Os09t0434500-01)	chr09	15959434	15962646	+	0	0	0	-1.1956	52.5555	166.152	183.422	204.21	79.5463	261.906	192.984	114.972	192.543
Os09g0441400	Similar to Elicitor-inducible cytochrome P450. (Os09t0441400-01)	chr09	16387840	16390388	+	1.2696	0	0	0	30.5835	60.3017	142.792	300.055	143.81	26.0695	83.4749	232.946	226.093
Os09g0444900	Similar to plant viral-response family protein. (Os09t0444900-01);Similar to plant viral-response family protein. (Os09t0444900-02)	chr09	16573502	16574893	-	0	0	0	-2.3861	0.107785	2.20126	2.97735	6.10872	6.25008	1.91538	2.11666	9.06538	34.5271
Os09g0446800	Similar to Formate--tetrahydrofolate ligase (EC 6.3.4.3) (Formyltetrahydrofolate synthetase) (10-formyletrahydrofolate synthetase) (FHS) (FTHFS). (Os09t0446800-01);Similar to THFS (10-FORMYLTETRAHYDROFOLATE SYNTHETASE); ATP binding / formate-tetrahydrofolate ligase. (Os09t0446800-02)	chr09	16654816	16658635	+	0	0	-1.1216	0	177.213	189.388	43.7851	67.3983	17.8984	130.37	35.611	153.82	21.9927
Os09g0448200	Similar to High-affinity potassium transporter. (Os09t0448200-01);Similar to High-affinity potassium transporter. (Os09t0448200-02)	chr09	16754535	16759622	+	0	1.6566	0	-2.056	10.2394	4.54691	29.9687	47.819	10.1681	4.90484	10.2637	54.5138	44.682
Os09g0450300	MAP65/ASE1 family protein. (Os09t0450300-01);MAP65/ASE1 family protein. (Os09t0450300-02);Microtubule-associated protein MAP65-1a. (Os09t0450300-03)	chr09	16855353	16861064	-	1.8125	0	0	0	15.9856	95.1153	39.9021	40.9236	8.88571	28.2249	44.3177	62.1536	13.0491
Os09g0454600	Similar to Mitochondrial phosphate transporter (Fragment). (Os09t0454600-00)	chr09	17081142	17083418	+	0	0	0	-1.3047	5.9125	15.7989	56.7217	97.6853	30.9245	10.0208	38.4587	121.233	80.73
Os09g0458800	EF hand domain containing protein. (Os09t0458800-00)	chr09	17332814	17333131	+	3.487	0	0	0	114.692	64.5924	50.4569	114.525	18.4029	6.00468	33.1012	80.3229	20.7331
Os09g0474000	bZIP transcription factor, bZIP-1 domain containing protein. (Os09t0474000-01)	chr09	18122627	18123463	-	0	0	0	-3.9305	0.156463	3.13147	22.8646	11.8968	5.66003	2.56652	26.5098	39.2361	91.2045
Os09g0475500	Protein of unknown function DUF246, plant family protein. (Os09t0475500-01)	chr09	18217457	18221122	-	0	0	0	-1.6658	2.47093	15.3682	22.7181	35.4646	12.4578	12.487	12.6694	51.1146	41.7712
Os09g0478100	Cellulose synthase family protein. (Os09t0478100-01);Similar to Cellulose synthase-like protein E1. (Os09t0478100-02);Similar to Isoform 2 of Cellulose synthase-like protein E1. (Os09t0478100-03)	chr09	18307890	18314231	-	0	-1.8126	0	1.5467	6.32434	6.39375	9.55837	10.0367	29.3692	9.20228	36.2549	12.368	10.6236
Os09g0478300	Similar to Cellulose synthase-like protein E6. (Os09t0478300-01)	chr09	18316004	18322383	-	0	0	0	2.2697	0.176284	0.224011	2.75763	0.1379	20.3816	0.392693	10.3586	0.545761	4.4665
Os09g0484200	Hypothetical protein. (Os09t0484200-01);Hypothetical gene. (Os09t0484200-02)	chr09	18685679	18686832	+	0	0	0	-1.4364	41.1675	322.593	52.5326	393.736	85.04	417.134	84.5681	334.259	243.219
Os09g0486500	A20/AN1 zinc-finger protein, Response to multiple biotic stresses, Regulation of abiotic stress responses (Os09t0486500-02)	chr09	18760705	18761574	+	1.1425	0	0	0	14.1496	170.985	129.167	189.222	102.581	80.728	149.382	100.117	65.0101
Os09g0491756	U2 snRNP auxiliary factor, small subunit. (Os09t0491756-01);U2 snRNP auxiliary factor, small subunit. (Os09t0491756-02)	chr09	18985507	18987182	+	0	0	0	1.0242	176.258	80.7983	30.5907	85.748	533.753	93.0339	57.3357	59.194	277.351
Os09g0491852	NAD(P)-binding domain containing protein. (Os09t0491852-01)	chr09	19020438	19024327	-	-1.7827	0	0	0	89.5197	33.4737	47.7047	57.1901	128.163	120.047	79.3206	100.988	75.3609
Os09g0511700	Similar to Prunasin hydrolase isoform PH C precursor (EC 3.2.1.118). (Os09t0511700-01)	chr09	19900504	19904484	-	-1.4478	0	0	0	24.0657	13.6684	12.6578	24.1889	19.671	38.8637	16.6336	19.9699	24.152
Os09g0517000	Conserved hypothetical protein. (Os09t0517000-01)	chr09	20156455	20157191	+	1.2361	0	0	0	99.5536	159.801	227.99	67.199	105.158	70.708	124.209	65.6668	130.392
Os09g0517200	Hypothetical conserved gene. (Os09t0517200-00)	chr09	20163094	20167803	-	0	0	-1.6444	-2.1033	0.112161	0.311524	3.71787	15.7299	3.84262	0.572389	2.6431	51.577	17.4495
Os09g0518000	Similar to indole-3-acetate beta-glucosyltransferase. (Os09t0518000-00)	chr09	20214433	20215935	+	0	0	1.7199	-3.1248	2.00403	6.9399	10.0544	58.0314	5.74775	2.18359	3.97923	18.4781	52.9839
Os09g0522000	Similar to Dehydration-responsive element-binding protein 1B. (Os09t0522000-01)	chr09	20395262	20395703	-	3.6757	0	0	0	0.148144	51.3122	2.11209	4.90203	0.157621	4.18511	2.3003	2.90473	0.146241
Os09g0529100	6-phosphogluconolactonase domain containing protein. (Os09t0529100-01)	chr09	20724959	20727968	-	1.018	0	0	0	41.104	102.209	107.797	149.18	67.4082	52.6058	105.403	81.7675	79.2648
Os09g0535900	Similar to Ki1 protein. (Os09t0535900-01);Similar to predicted protein. (Os09t0535900-02)	chr09	21061222	21062698	-	1.4668	0	0	0	90.1622	129.65	79.6462	66.0481	57.2368	48.8907	90.7567	51.7978	63.4371
Os09g0537700	S-like ribonuclease, Salinity tolerance, Abiotic stress response, Regulation of photomorphogenesis (Os09t0537700-02)	chr09	21155963	21157945	-	3.1489	1.9202	0	4.7109	81.9106	1610.51	518.206	15.9114	185.284	189.257	147.846	20.4233	7.47685
Os09g0541000	Similar to Aquaporin 2. (Os09t0541000-01);Similar to Plasma membrane intrinsic protein (Aquaporin). (Os09t0541000-02)	chr09	21310132	21311479	+	0	-1.0275	0	1.1649	130.223	349.238	31.1652	237.273	64.1286	468.295	68.5955	136.899	30.2243
Os09g0553900	Conserved hypothetical protein. (Os09t0553900-01)	chr09	21945942	21948965	+	0	0	-1.332	0	8.68298	12.3821	117.33	6.29606	130.213	14.6219	122.543	16.6252	114.956
Os09g0557800	Similar to transmembrane 9 superfamily protein member 4. (Os09t0557800-01)	chr09	22168447	22171513	+	0	0	0	-1.2142	47.1712	56.9393	64.7186	47.2525	26.0339	50.3282	50.9547	97.0921	63.8306
Os09g0563200	Similar to Potassium transporter 11 (AtPOT11). (Os09t0563200-01)	chr09	22367879	22373612	-	0	0	-1.3663	0	15.6454	27.2262	41.0161	9.7556	20.1392	21.8919	39.7271	26.3797	39.8962
Os09g0564000	Peptidase C1A, papain family protein. (Os09t0564000-01)	chr09	22420898	22422556	-	3.0266	1.1271	1.7396	-2.0671	203.084	470.677	432.024	877.948	44.7941	60.2019	213.58	275.749	198.369
Os09g0570400	Major facilitator superfamily protein. (Os09t0570400-01);Non-protein coding transcript. (Os09t0570400-02)	chr09	22767376	22771605	+	0	0	-1.3412	0	257.55	130.941	82.0982	67.471	158.591	136.485	55.0444	179.306	181.023
Os09g0572700	Similar to Blue copper-binding protein. (Os09t0572700-01);Cupredoxin domain containing protein. (Os09t0572700-02)	chr09	22905476	22908793	+	0	0	1.1719	1.3449	13.7774	86.2868	95.5061	350.391	399.489	100.139	104.765	163.124	166.203
Os10g0100300	NAD(P)-binding domain containing protein. (Os10t0100300-01)	chr10	46031	58278	-	0	1.217	0	0	147.676	110.946	95.2078	53.8827	37.5389	79.4333	44.2226	69.0042	49.0113
Os10g0101200	Serine carboxypeptidase, Regulation of grain filling and seed germination (Os10t0101200-01)	chr10	110138	116452	-	-1.3517	0	0	0	36.2851	29.7062	21.5314	49.1119	82.1015	79.0206	20.9852	66.5922	79.107
Os10g0103700	Similar to Homeobox-leucine zipper protein HOX15. (Os10t0103700-01);Similar to Homeobox-leucine zipper protein HOX15. (Os10t0103700-02);Similar to HD-ZIP protein (Fragment). (Os10t0103700-03)	chr10	284706	286949	-	1.2239	0	0	0	61.3916	94.9121	34.3816	90.3822	35.5591	42.3518	25.4822	96.8821	29.098
Os10g0109300	Similar to Peroxidase (EC 1.11.1.7). (Os10t0109300-01);Similar to Peroxidase 54. (Os10t0109300-02)	chr10	655625	658866	-	6.7171	0	0	0	1.01806	21.2828	1.64937	0.879646	0	0.210853	1.60615	0.907344	0.274086
Os10g0109600	Peroxidase (EC 1.11.1.7). (Os10t0109600-01);Peroxidase (EC 1.11.1.7). (Os10t0109600-02)	chr10	677177	678880	-	-1.7397	0	2.1673	0	0.110888	10.9155	2.42081	58.3178	0.353946	37.9958	2.63337	13.6176	1.69669
Os10g0137300	Similar to BLN1-1. (Os10t0137300-00)	chr10	2317204	2317845	+	0	0	0	-3.7146	1.32282	1.4048	50.2134	73.9462	6.05199	0	21.265	37.4042	83.9649
Os10g0139700	Cytochrome P450 family protein. (Os10t0139700-01)	chr10	2453934	2455722	-	0	0	-2.6099	0	0.146405	0.0298997	0.456597	1.95841	0.739909	0.0333547	1.20351	12.5401	2.45692
Os10g0148400	Similar to POT family protein. (Os10t0148400-00)	chr10	2912901	2914656	-	1.2189	0	0	0	38.0191	69.1966	19.835	28.6807	17.2704	30.9847	26.4133	40.3325	14.4289
Os10g0159800	Alcohol dehydrogenase superfamily, zinc-containing protein. (Os10t0159800-01);Similar to Alcohol dehydrogenase 2. (Os10t0159800-03);Similar to Alcohol dehydrogenase 2. (Os10t0159800-04)	chr10	3793940	3803819	-	1.4302	0	0	0	40.0763	130.057	48.5183	65.5308	53.0477	50.3024	51.6937	46.7656	67.2497
Os10g0177200	EF-HAND 2 domain containing protein. (Os10t0177200-02)	chr10	5325563	5329971	-	0	0	1.8955	0	13.5104	23.4408	10.9022	51.2066	14.0354	15.1449	15.2523	14.4359	9.91413
Os10g0317900	Chrysoeriol 5'-Hydroxylase, Flavonoid B-ring hydroxylase, Tricin biosynthesis (Os10t0317900-01);Similar to Flavonoid 3-monooxygenase. (Os10t0317900-02);Non-protein coding transcript. (Os10t0317900-03)	chr10	8494248	8504238	+	0	0	0	-1.4426	0.710547	25.2272	20.8937	11.3903	17.5625	19.0271	20.8179	25.5515	50.4483
Os10g0320100	Similar to Flavonoid 3'-monooxygenase (EC 1.14.13.21) (Flavonoid 3'-hydroxylase) (Cytochrome P450 75B2). (Os10t0320100-01)	chr10	8679311	8681266	+	0	0	-2.4493	0	0.80839	100.033	30.0972	2.15282	62.5631	104.097	16.5651	12.3322	113.907
Os10g0330000	Conserved hypothetical protein. (Os10t0330000-01)	chr10	9315531	9316279	+	1.5324	0	0	0	1347.88	2331.02	983.01	891.779	212.819	839.943	1245.82	782.821	232.319
Os10g0340800	Conserved hypothetical protein. (Os10t0340800-01);Conserved hypothetical protein. (Os10t0340800-02)	chr10	10022541	10023354	+	1.1821	0	0	0	91.7051	88.7161	40.2209	61.9598	30.2283	40.7513	53.3587	70.6093	16.6782
Os10g0389200	Red chlorophyll catabolite reductase, Leaf senescence, Wound responses (Os10t0389200-01)	chr10	12886331	12888289	-	-2.069	0	0	0	69.6056	34.712	11.0295	39.1586	13.8538	151.816	33.0362	59.7763	17.4556
Os10g0391400	Tify domain containing protein. (Os10t0391400-01)	chr10	13031180	13032006	-	7.1223	0	0	0	0.158355	86.8009	1.19938	3.28887	0.673938	0.649388	1.66334	1.38905	0.625283
Os10g0392400	Tify domain containing protein. (Os10t0392400-01)	chr10	13069770	13070894	-	1.8943	0	0	0	4.32279	303.113	37.0665	92.9483	13.4963	84.9867	48.2864	75.8371	31.2
Os10g0394100	Metallophosphoesterase domain containing protein. (Os10t0394100-01)	chr10	13149002	13154101	-	-1.3034	0	-1.0162	0	76.0738	35.8581	30.3496	41.1972	95.6183	92.2442	30.6877	87.3957	52.8121
Os10g0394700	Hypothetical conserved gene. (Os10t0394700-01)	chr10	13186553	13187289	-	3.2101	0	0	0	60.7156	34.4459	20.2316	36.6802	9.05904	3.87957	17.1276	29.9163	6.50388
Os10g0416500	Similar to Chitinase 1 precursor (EC 3.2.1.14) (Tulip bulb chitinase-1) (TBC-1). (Os10t0416500-04)	chr10	14590045	14591113	+	0	0	1.0499	0	10.5968	24.2184	77.3951	324.166	101.472	10.7174	62.2136	164.224	68.0247
Os10g0421800	Pentatricopeptide repeat domain containing protein. (Os10t0421800-01)	chr10	14897744	14900931	-	0	0	-1.8373	0	15.3395	9.18216	4.87039	3.39815	2.11045	15.9271	3.96572	12.7368	2.48024
Os10g0442532	Hypothetical gene. (Os10t0442532-00)	chr10	15911688	15914576	-	0	0	0	-1.2832	37.3155	55.596	47.1299	32.9774	27.0248	42.8559	46.4338	67.8431	69.5058
Os10g0442900	ABC transporter, White-brown complex homolog protein, Silicon-promoted formation of Casparian bands in the exodermis	chr10	15928796	15936732	+	0	0	0	-1.1915	13.0714	15.7296	25.5317	34.9791	13.4842	19.1094	24.0462	53.0414	32.5459
Os10g0445600	Conserved hypothetical protein. (Os10t0445600-01)	chr10	16096849	16098550	-	0	0	0	1.0723	168.123	79.4187	39.0462	38.8139	54.0318	129.616	36.7562	73.8065	27.1543
Os10g0450900	Similar to Glycine-rich cell wall structural protein 2 precursor. (Os10t0450900-02)	chr10	16428860	16429924	-	0	0	-2.0902	0	13.3419	127.021	192.571	57.2679	106.105	104.215	253.945	255.763	98.3842
Os10g0456900	Similar to Midasin. (Os10t0456900-01)	chr10	16710226	16712552	-	-1.1583	0	0	0	44.2898	26.7308	9.64562	33.5227	11.028	62.1861	16.6725	32.3811	9.46356
Os10g0457600	Similar to Acetyl-CoA C-acyltransferase (3-ketoacyl-coa thiolase b) (EC 2.3.1.16) (Fragment). (Os10t0457600-01)	chr10	16775389	16779538	+	1.2661	0	0	0	25.4462	72.9175	62.6685	129.457	47.9475	31.6005	57.9233	118.487	87.3282
Os10g0462800	Component of the plastid-encoded plastid RNA polymerase (PEP), peripheral subunit of PEP complex, OsPAP1/OspTAC3, Early chloroplast development (Os10t0462800-01)	chr10	17040029	17047589	+	-1.679	0	0	0	109.015	48.8644	7.00158	59.4565	8.13424	163.081	10.4098	57.7843	7.47711
Os10g0465700	Similar to Beta-amylase PCT-BMYI (EC 3.2.1.2). (Os10t0465700-01)	chr10	17180759	17183189	+	0	-1.0439	0	1.8494	1.32953	1.407	17.232	0.744577	211.963	1.15653	38.3631	1.52796	62.1628
Os10g0469700	Leucine-rich repeat, typical subtype containing protein. (Os10t0469700-01)	chr10	17365026	17366810	-	0	0	0	-1.1411	15.0768	7.37181	21.312	22.6497	14.5581	3.77753	12.0956	26.7265	33.9307
Os10g0479500	Similar to carboxy-lyase. (Os10t0479500-01)	chr10	18000856	18005796	+	1.6246	0	1.5889	0	9.04173	44.9527	14.2076	89.6331	3.10326	15.1948	4.04047	31.2533	9.69339
Os10g0481000	Hypothetical conserved gene. (Os10t0481000-00)	chr10	18129498	18130451	-	0	0	1.3241	0	22.1011	36.6696	28.0112	77.2682	27.2393	12.1345	41.2511	32.37	16.058
Os10g0481500	Similar to Flotillin-like protein 1. (Os10t0481500-00)	chr10	18169120	18172321	+	0	0	0	-2.1215	0.134271	0.219374	6.46079	55.4586	5.47632	0	1.34905	52.1464	25.1839
Os10g0491000	Plant Basic Secretory Protein family protein. (Os10t0491000-01)	chr10	18640397	18641882	+	2.6039	0	0	0	66.474	32.1193	16.9041	117.027	97.2589	5.50707	39.5458	178.327	67.9611
Os10g0491100	Hypothetical conserved gene. (Os10t0491100-01)	chr10	18642323	18644861	+	0	0	-4.8264	0	27.4653	17.5455	16.8519	0	16.8862	11.6052	0	21.086	13.0403
Os10g0492300	Similar to IAP100. (Os10t0492300-01)	chr10	18687994	18693376	-	1.4093	0	0	0	97.5913	295	656.363	95.1296	983.208	115.766	478.57	109.543	893.043
Os10g0502000	Similar to Thylakoid lumenal 17.4 kDa protein (P17.4) (Fragment). (Os10t0502000-01)	chr10	19148232	19150913	-	0	1.1724	0	0	296.907	213.146	99.8238	110.499	50.3899	222.003	47.8234	120.188	24.2395
Os10g0502600	Cytochrome b5 domain containing protein. (Os10t0502600-01);Similar to Membrane steroid-binding protein 1 (Fragment). (Os10t0502600-02);Cytochrome b5 domain containing protein. (Os10t0502600-03)	chr10	19171760	19174055	-	1.6643	0	0	0	51.1634	51.9208	25.3848	36.2915	18.9633	17.074	30.0575	47.7425	19.254
Os10g0503250	Hypothetical protein. (Os10t0503250-00)	chr10	19213699	19214691	-	0	1.8556	0	-1.0378	5.14341	1.50829	65.8088	234.539	49.3221	0.300461	19.6348	214.628	107.015
Os10g0503300	Similar to 10-deacetylbaccatin III 10-O-acetyltransferase. (Os10t0503300-00)	chr10	19214959	19215235	+	0	0	1.2279	0	5.90971	1.93107	70.7741	446.687	98.0889	1.0771	32.171	200.036	74.4394
Os10g0505700	Similar to Nonspecific lipid-transfer protein 2 (nsLTP2) (7 kDa lipid transfer protein). (Os10t0505700-01)	chr10	19335093	19335615	-	2.7408	0	1.1055	1.5773	263.741	330.94	148.476	351.111	400.974	51.6046	289.527	171.15	141.999
Os10g0509401	Conserved hypothetical protein. (Os10t0509401-00)	chr10	19568799	19569328	-	2.3351	-1.114	0	1.1521	60.6613	230.009	244.615	31.8351	241.341	47.5121	571.673	49.7237	114.764
Os10g0512400	Coniferaldehyde 5-hydroxylase, Lignin biosynthesis (Os10t0512400-01)	chr10	19728265	19735008	-	0	0	0	-1.8176	1.4112	1.35776	29.5645	36.3633	13.3798	3.14362	18.16	34.8222	49.8411
Os10g0516100	H subunit of glycine decarboxylase complex (GDC), Photorespiration (Os10t0516100-01);Similar to Glycine cleavage system H protein, mitochondrial precursor. (Os10t0516100-02)	chr10	19894753	19896794	+	1.2135	0	0	0	168.352	280.35	72.3408	86.3497	64.6288	126.007	33.9265	156.499	74.2359
Os10g0517500	Cys/Met metabolism, pyridoxal phosphate-dependent enzyme domain containing protein. (Os10t0517500-02)	chr10	20001168	20004598	-	-1.0678	0	0	0	26.3919	26.5253	16.3178	173.945	22.7589	57.9536	25.0898	119.623	17.8497
Os10g0521900	Similar to Membrane protein. (Os10t0521900-01)	chr10	20207343	20209484	+	3.764	0	0	0	0.316581	23.1893	4.37246	10.1041	2.18941	1.77909	3.22895	7.02413	3.12515
Os10g0524300	LysM domain-containing protein, Embryo sac development (Os10t0524300-01)	chr10	20374252	20375187	+	-1.1548	0	1.6381	0	11.0345	81.4245	7.77954	218.719	5.80569	188.96	13.6229	73.7049	9.81549
Os10g0525400	Similar to Glutathione S-transferase GSTU31 (Fragment). (Os10t0525400-01);Similar to glutathione S-transferase GST 34. (Os10t0525400-03)	chr10	20432061	20433202	-	1.7965	0	0	0	22.9604	67.3842	29.621	26.3973	15.7926	20.2193	30.5747	26.1677	19.9945
Os10g0530500	Similar to Glutathione-S-transferase Cla47. (Os10t0530500-01)	chr10	20622453	20623389	-	1.1749	0	0	0	65.1693	246.728	176.215	57.7888	304.262	113.899	121.6	90.071	250.206
Os10g0532300	Heavy metal transport/detoxification protein domain containing protein. (Os10t0532300-01)	chr10	20702195	20703525	-	-1.1077	0	0	0	16.8095	50.7902	104.472	46.3476	300.075	114.087	175.312	27.8712	265.011
Os10g0536000	Similar to SUMO E2 conjugating enzyme SCE1. (Os10t0536000-01);Similar to SUMO E2 conjugating enzyme SCE1. (Os10t0536000-02)	chr10	20848042	20851319	-	0	0	1.3421	0	17.0644	49.7949	28.4307	87.8973	35.1297	42.9635	39.7994	36.3667	25.1503
Os10g0536400	Similar to Oxidoreductase, 2OG-Fe oxygenase family protein, expressed. (Os10t0536400-01)	chr10	20886407	20892109	+	0	1.1107	0	-1.2199	9.65237	38.0934	126.282	161.901	71.4031	27.3395	63.1437	156.213	175.76
Os10g0536450	Hypothetical protein. (Os10t0536450-00)	chr10	20890567	20891707	-	0	1.0467	0	0	19.6095	59.2987	206.205	362.583	157.394	37.6213	107.78	290.174	288.327
Os10g0538200	Peptidase aspartic, catalytic domain containing protein. (Os10t0538200-01)	chr10	20971240	20972640	+	0	1.3892	0	0	0.280427	0.0381803	84.5004	270.644	98.1125	0	34.8345	404.234	147.271
Os10g0539500	Similar to Histone H4. (Os10t0539500-01)	chr10	21019357	21019902	-	1.5213	0	0	0	275.11	187.511	210.838	249.159	173.022	68.0867	288.195	198.264	93.4063
Os10g0542900	Similar to chitinase. (Os10t0542900-01)	chr10	21205700	21207611	+	0	0	0	1.1855	82.7046	273.79	917.162	1361.67	602.774	243.974	550.991	1440.91	280.08
Os10g0543500	Six-bladed beta-propeller, TolB-like domain containing protein. (Os10t0543500-01)	chr10	21224757	21226937	+	0	2.3529	0	-1.5354	7.38927	0.690905	37.126	133.411	34.3842	2.35279	7.84698	94.2167	105.329
Os10g0550900	Proline oxidase domain containing protein. (Os10t0550900-01)	chr10	21618211	21620554	+	0	-1.2582	0	0	3.75009	28.9228	36.7573	77.6271	57.7766	35.4478	94.9336	89.2377	63.0054
Os10g0559700	Similar to Agenet domain containing protein, expressed. (Os10t0559700-01);Similar to Agenet domain containing protein, expressed. (Os10t0559700-02)	chr10	22030634	22036252	-	0	0	-1.9543	-1.8984	23.1546	15.6413	19.3792	5.52738	8.2036	12.1094	14.9627	22.468	32.3193
Os10g0562100	Homeodomain-like containing protein. (Os10t0562100-01);Similar to Transcription factor MYBS2. (Os10t0562100-02)	chr10	22174848	22176685	-	1.7436	0	0	0	85.8407	84.6777	230.5	70.8061	137.777	26.3567	161.249	100.206	174.121
Os10g0565150	Hypothetical gene. (Os10t0565150-01)	chr10	22324232	22327654	+	-1.3313	0	0	0	36.2101	41.1505	24.346	67.746	16.1056	107.924	31.5533	113.173	10.3546
Os10g0568900	Similar to Catalytic/ hydrolase. (Os10t0568900-01)	chr10	22555971	22557879	+	-1.405	0	0	0	10.1593	10.7305	77.3003	48.0557	168.513	29.6188	64.1575	68.1057	189.254
Os10g0569800	Similar to RIR1b protein. (Os10t0569800-00)	chr10	22587847	22592131	+	0	0	1.2675	-1.164	57.8171	27.2195	88.5543	1089.23	512.383	5.29003	74.5477	474.57	1213.35
Os10g0570200	Similar to RIR1b protein precursor. (Os10t0570200-01)	chr10	22607642	22608671	+	0	0	1.5297	0	420.236	6.35532	75.4461	3009.37	246.529	19.024	36.9506	1093.21	244.731
Os10g0571600	No apical meristem (NAM) protein domain containing protein. (Os10t0571600-01)	chr10	22670628	22671819	+	-1.4561	0	0	0	3.08418	17.5395	9.09022	19.4589	5.04843	50.1587	7.80102	25.8296	7.26013
Os10g0573000	Similar to Carbohydrate kinase-like protein. (Os10t0573000-01)	chr10	22750258	22753043	+	0	0	-1.5626	0	82.9684	58.8058	53.6882	16.3111	72.7495	72.9014	35.3488	50.5344	71.2844
Os10g0576600	Tetratricopeptide-like helical domain containing protein. (Os10t0576600-01);Hypothetical conserved gene. (Os10t0576600-02)	chr10	22964272	22965575	-	-2.3418	-1.3751	1.1301	2.0463	7.891	39.0614	28.3584	199.411	63.1074	206.398	79.4256	95.5625	16.1467
Os10g0580400	High-affinity urea transporter, Effective urea acquisition and utilisation, Effective use of low external urea as a N source (Os10t0580400-01)	chr10	23156882	23159586	+	-2.6332	0	0	-1.173	10.7613	7.53508	25.6558	68.3887	19.5171	48.725	21.2766	47.4061	46.5048
Os10g0580900	Conserved hypothetical protein. (Os10t0580900-01);Conserved hypothetical protein. (Os10t0580900-02);Non-protein coding transcript. (Os10t0580900-03)	chr10	23192471	23194991	-	1.384	0	0	0	9.5152	76.7073	46.9115	59.7184	18.8491	30.6344	34.9927	60.5317	43.9987
Os11g0106700	Similar to Ferritin 1, chloroplast precursor (EC 1.16.3.1) (ZmFer1). (Os11t0106700-01);Similar to Ferritin 1, chloroplast precursor (EC 1.16.3.1) (ZmFer1). (Os11t0106700-02)	chr11	305050	307728	-	0	0	0	-1.2809	66.253	109.508	110.445	39.0942	86.2351	58.6848	94.3739	45.0666	221.451
Os11g0115350	Similar to Non-specific lipid-transfer protein 2. (Os11t0115350-01)	chr11	693326	694254	+	0	0	-1.2153	-2.1429	2.41651	708.559	747.738	63.5521	92.2276	1096.18	811.606	154.775	430.462
Os11g0115400	Lipid transfer protein LPT IV. (Os11t0115400-00)	chr11	703038	703928	+	0	0	0	1.9954	14.1578	346.14	184.802	125.484	259.575	417.163	292.958	83.0534	68.7981
Os11g0116000	Similar to Nonspecific lipid-transfer protein 1 (LTP 1) (Major allergen Pru d 3). (Os11t0116000-01);Non-protein coding transcript. (Os11t0116000-02)	chr11	715445	716478	+	2.5574	0	0	0	1867.42	1903.83	1821.93	2530.82	2371.12	337.11	2043.66	1486.74	1518.02
Os11g0116200	Similar to nonspecific lipid-transfer protein 3. (Os11t0116200-01);Similar to Zinc finger, C3HC4 type family protein, expressed. (Os11t0116200-02)	chr11	722933	726970	+	2.0298	0	0	0	39.8571	199.178	121.042	43.7616	136.668	50.8382	166.298	45.3986	119.24
Os11g0125900	Similar to GDA1/CD39 family protein, expressed. (Os11t0125900-00)	chr11	1175912	1179106	+	4.0221	0	0	0	2.27253	9.84856	3.43215	7.51158	1.18846	0.631816	1.44242	2.70293	9.39161
Os11g0145200	UDP-glucuronosyl/UDP-glucosyltransferase family protein. (Os11t0145200-01)	chr11	2067852	2069428	-	1.0366	0	0	0	42.269	64.3447	56.0156	40.9842	17.6269	32.6926	88.1378	69.93	11.7227
Os11g0150100	Phosphoglycerate mutase domain containing protein. (Os11t0150100-01);Phosphoglycerate mutase domain containing protein. (Os11t0150100-02)	chr11	2329968	2333238	+	0	0	-1.2798	0	135.634	76.5559	64.3256	35.9882	51.2585	82.0011	47.7223	91.6538	76.8816
Os11g0151400	Cytochrome P450 family protein. (Os11t0151400-01)	chr11	2390496	2392366	-	6.769	0	0	0	0.209983	73.4173	0.966725	1.20732	0.186179	0.701643	2.55726	0.541742	0.207286
Os11g0156600	Similar to H0622F05.7 protein. (Os11t0156600-00)	chr11	2683005	2684962	+	0	0	0	-2.9427	10.2796	0.460134	19.4488	49.7681	4.9442	0.898281	4.88752	60.7433	40.1732
Os11g0157200	Harpin-induced 1 domain containing protein. (Os11t0157200-03)	chr11	2738439	2739463	-	1.0798	0	0	0	119.141	191.261	49.8649	185.209	29.0228	94.3101	33.8425	138.245	40.3597
Os11g0158832	Similar to Associated with HOX family protein, expressed. (Os11t0158832-00)	chr11	2842577	2844384	-	0	0	-1.4658	0	51.9786	12.4995	13.2733	12.1666	5.98525	11.5652	10.5229	35.2496	17.1925
Os11g0167800	Similar to Anth (Pollen-specific desiccation-associated LLA23 protein). (Os11t0167800-01)	chr11	3278451	3279419	-	1.0812	0	0	0	5326.26	11814	5990.2	7868.72	1824.57	5819.8	6893.94	6254.26	1740.91
Os11g0171300	Fructose-bisphosphate aldolase, chloroplast precursor (EC 4.1.2.13) (ALDP). (Os11t0171300-01)	chr11	3488768	3491609	-	1.0205	0	0	0	412.056	659.526	3669.18	237.019	7913.56	338.872	3461.96	259.106	4976.35
Os11g0182100	Protein of unknown function DUF688 domain containing protein. (Os11t0182100-01)	chr11	4122540	4123510	-	0	0	2.1889	0	2.4951	16.857	9.31381	52.0346	4.52019	23.2295	9.48548	11.9697	8.72055
Os11g0183900	Similar to Aspartic proteinase Asp1 precursor (EC 3.4.23.-) (OsAsp1) (Nucellin- like protein). (Os11t0183900-01);Similar to Nucellin-like aspartic protease (Fragment). (Os11t0183900-02)	chr11	4247310	4251716	+	0	0	0	-1.1443	7.38589	10.8322	41.874	36.065	28.6761	4.32973	20.1989	71.1391	66.9836
Os11g0186200	Similar to Aldehyde dehydrogenase (EC 1.2.1.3). (Os11t0186200-01)	chr11	4375371	4379958	+	0	0	0	-1.5081	116.417	150.178	108.518	172.098	30.7432	137.557	127.578	161.587	92.4106
Os11g0209000	Glycine rich family protein. (Os11t0209000-01)	chr11	5605253	5607081	+	3.5864	0	0	0	721.715	802.946	716.508	787.752	533.805	69.6714	963.826	465.216	624.721
Os11g0209700	Hypothetical conserved gene. (Os11t0209700-01);Conserved hypothetical protein. (Os11t0209700-02)	chr11	5656473	5663574	-	0	0	-1.1661	-1.2102	26.6593	21.446	31.0598	13.9755	14.9212	20.2815	25.3093	32.8952	36.4825
Os11g0210600	Similar to Alcohol dehydrogenase (Fragment). (Os11t0210600-01)	chr11	5755644	5758642	-	2.9607	1.4569	0	-2.2175	106.07	100.341	178.548	29.8921	28.5226	13.4341	70.2292	60.4877	140.191
Os11g0214900	Plant disease resistance response protein family protein. (Os11t0214900-00)	chr11	5978273	5978986	+	2.6831	0	0	0	0.458541	53.0411	10.3782	0.0645658	2.53694	8.60808	4.60705	1.32497	10.592
Os11g0226933	NB-ARC domain containing protein. (Os11t0226933-01)	chr11	6638306	6640336	-	0	1.2424	0	-1.1094	17.5708	9.08629	56.393	72.3617	16.5681	14.5139	25.7371	68.3052	37.7774
Os11g0242800	Similar to ASCAB9-A (ASCAB9-B) (Fragment). (Os11t0242800-01)	chr11	7659701	7662180	+	1.9444	0	0	0	484.328	744.535	5990.78	302.859	3324.15	201.624	4089.74	355.601	3409.86
Os11g0256900	SAM dependent carboxyl methyltransferase family protein. (Os11t0256900-01)	chr11	8466832	8469347	+	-2.7677	0	0	0	73.8621	6.14339	59.7977	46.5384	36.2357	43.6078	93.1462	32.7238	66.3408
Os11g0267000	Regulator of the Magnesium-chelatase subunit ChlH activity, Activation of the ChlH subunit of magnesium chelatase, Chlorophyll synthesis (Os11t0267000-02);GUN4-like domain containing protein. (Os11t0267000-03)	chr11	9177329	9178565	+	0	1.0819	0	0	42.2321	47.2686	201.225	22.8899	99.1806	49.9853	102.639	31.6163	155.144
Os11g0284032	Similar to POT family protein. (Os11t0284032-00)	chr11	10185386	10187345	+	3.765	0	0	0	30.7258	44.5372	23.8728	34.8882	13.6546	3.41468	21.9039	27.358	30.886
Os11g0284300	Similar to POT family protein. (Os11t0284300-00)	chr11	10189140	10191810	+	3.1297	0	0	0	29.7697	45.9861	23.7571	51.8868	22.6348	5.47618	29.0207	27.0863	23.1144
Os11g0432900	Peptidase S10, serine carboxypeptidase family protein. (Os11t0432900-01);Similar to Serine carboxypeptidase. (Os11t0432900-02)	chr11	13971700	13979647	-	0	0	0	1.2869	15.7358	19.3243	37.2218	13.2287	106.182	44.9541	57.7276	13.4078	45.9879
Os11g0437600	Protein of unknown function DUF506, plant family protein. (Os11t0437600-01)	chr11	14267738	14268964	+	0	0	0	6.2105	0.0533656	0.0435946	0.0475522	1.35257	29.3549	0	0.0974863	0.27536	0
Os11g0444700	Octicosapeptide/Phox/Bem1p domain containing protein. (Os11t0444700-01)	chr11	14705242	14706300	+	0	0	0	1.1936	131.772	60.7923	105.048	147.93	89.2648	81.5778	152.952	115.231	41.243
Os11g0448400	RNA polymerase sigma factor, region 2 domain containing protein. (Os11t0448400-01);Similar to Sigma-70 region 3 family protein, expressed. (Os11t0448400-02)	chr11	14975236	14979808	+	-1.0823	0	0	0	64.8778	36.9303	17.2928	25.1815	18.8477	81.5043	11.0272	33.9613	9.72735
Os11g0455500	Similar to Adenosylhomocysteinase. (Os11t0455500-01);Similar to Adenosylhomocysteinase. (Os11t0455500-02)	chr11	15420139	15422972	-	0	0	0	-1.2357	254.618	554.592	936.013	712.119	399.107	626.972	792.604	709.678	993.238
Os11g0456100	Protein of unknown function DUF760 domain containing protein. (Os11t0456100-01)	chr11	15447285	15450034	-	0	0	-1.1149	0	95.8865	74.4757	85.0673	37.0571	75.804	76.6796	81.739	84.1825	74.8855
Os11g0474800	Similar to Isoform 2 of Stemar-13-ene synthase. (Os11t0474800-01)	chr11	16435035	16440299	-	0	0	0	-4.1174	0.0834667	0	4.46245	1.38094	0.577239	0	1.0292	5.3404	10.5877
Os11g0474900	Similar to Stemar-13-ene synthase. (Os11t0474900-00)	chr11	16441481	16442206	-	0	0	0	-4.8846	0.378495	0.309194	26.4189	6.83949	2.28201	0.689844	7.02944	28.5136	71.2394
Os11g0482901	Hypothetical gene. (Os11t0482901-01)	chr11	16985402	16987473	-	2.8076	0	0	0	0.189613	13.7341	1.88669	4.31631	0.739721	2.04473	1.61643	3.58738	1.37263
Os11g0485500	Hypothetical protein. (Os11t0485500-01)	chr11	17116033	17116704	-	1.2477	0	0	0	76.7826	104.991	54.8735	93.572	63.9663	46.0856	66.5718	86.7793	33.8583
Os11g0498600	Similar to HVA22 protein. (Os11t0498600-01)	chr11	17729083	17730337	+	1.4442	0	0	0	32.146	75.1585	7.97238	52.0088	20.9763	28.7895	6.43639	75.9893	22.901
Os11g0508600	Sugar transporter, TAL effector-mediated susceptibility to bacterial pathogen (Os11t0508600-01)	chr11	18171707	18174478	-	0	0	-1.4793	-4.7857	2.67711	2.97568	13.3743	12.73	3.68887	3.87945	11.5046	37.2287	107.529
Os11g0516000	Similar to Serine palmitoyltransferase (Fragment). (Os11t0516000-01)	chr11	18503539	18507701	+	0	0	0	-1.2741	18.8492	23.9669	28.2669	31.5762	16.4025	18.9443	27.9006	53.8618	41.9209
Os11g0518900	Conserved hypothetical protein. (Os11t0518900-01);Hypothetical conserved gene. (Os11t0518900-02)	chr11	18636476	18650782	+	0	0	0	-3.5671	3.5302	3.1071	4.58654	8.99551	0.436184	2.01327	4.5766	7.09813	5.46337
Os11g0530600	Similar to Chalcone synthase C2 (EC 2.3.1.74) (Naringenin-chalcone synthase C2). (Os11t0530600-01)	chr11	19277597	19281006	-	0	0	-1.9738	0	1.41779	495.131	139.367	12.7661	246.558	347.013	84.9578	52.5955	258.37
Os11g0537375	Hypothetical protein. (Os11t0537375-00)	chr11	19589693	19596109	+	0	0	0	-1.0341	35.8239	42.1588	58.2025	59.8484	35.7655	37.8746	55.0842	78.3583	77.4014
Os11g0580800	Twin-arginine translocation protein TatB family protein. (Os11t0580800-01)	chr11	21920308	21923341	-	0	0	0	1.3177	165.448	101.091	45.4978	91.2908	56.5017	190.292	43.5413	98.889	23.954
Os11g0587600	Similar to PDR-like ABC transporter. (Os11t0587600-01)	chr11	22272841	22282403	-	0	0	0	-4.1341	0.201786	0.04121	0.775406	3.56937	0.41597	0.022986	0.276461	3.63115	7.71878
Os11g0592100	Similar to Barwin. (Os11t0592100-01)	chr11	22505993	22507412	+	0	-1.8896	-3.8903	-2.7178	0.538188	1.53877	37.9652	12.5038	7.1577	14.4683	151.895	194.481	49.7629
Os11g0610900	Similar to Seryl-tRNA synthetase (EC 6.1.1.11) (Fragment). (Os11t0610900-01);Hypothetical conserved gene. (Os11t0610900-02)	chr11	23628184	23632584	+	-1.4605	0	-1.0071	0	29.2099	19.0557	14.7832	19.4258	9.07628	54.6587	18.7269	40.9507	21.3139
Os11g0634200	Conserved hypothetical protein. (Os11t0634200-01)	chr11	24950810	24952652	-	-1.3879	0	0	0	130.003	67.5013	41.1891	123.936	40.295	184.128	57.2455	119.421	50.3514
Os11g0635500	Cytochrome P450 family protein. (Os11t0635500-01)	chr11	25040876	25042999	+	1.8103	0	-1.1888	0	10.5082	259.148	34.16	13.3986	96.3629	77.0146	57.9945	32.0381	100.523
Os11g0649700	Uncharacterised protein family UPF0497, trans-membrane plant subgroup domain containing protein. (Os11t0649700-01)	chr11	25895922	25897219	-	0	0	1.5785	0	11.4173	0.370604	32.4746	63.9863	10.1365	0.689048	17.6799	22.4724	13.5846
Os11g0660500	Translationally controlled tumor protein, Mercury tolerance (Os11t0660500-01);Splicing variant of OsTCTPa (Os11t0660500-02)	chr11	26510873	26513127	-	0	0	0	1.0854	2856.94	1456.38	839.709	1882.97	914.307	998.975	1106.38	1121.93	455.335
Os11g0671000	Similar to Dormancy-associated protein. (Os11t0671000-01)	chr11	27116506	27118000	-	0	0	1.4565	0	249.166	183.845	59.0749	367.073	3.74	230.268	89.6744	140.293	2.9051
Os11g0684000	Similar to Transcription factor MYB21 (Myb-related protein 21) (AtMYB21) (Myb homolog 3) (AtMyb3). (Os11t0684000-01)	chr11	27670321	27673334	-	0	0	0	-4.043	2.70886	14.3455	20.0176	49.3881	6.21151	26.9416	43.5974	63.3319	108.207
Os11g0684700	Similar to NB-ARC domain containing protein, expressed. (Os11t0684700-01)	chr11	27703769	27707310	-	0	-5.4585	0	-8.2343	0.0202035	0	0	10.4831	0.0214959	0	7.04924	11.1336	6.8408
Os11g0685200	Hypothetical protein. (Os11t0685200-01)	chr11	27717464	27721075	+	0	-8.1344	0	-6.4722	0.0241622	0	0.0215301	4.62701	0	0	6.53252	5.01189	16.8394
Os11g0695000	Similar to Leucine Rich Repeat family protein. (Os11t0695000-01)	chr11	28407554	28409356	-	0	8.8792	0	5.8798	73.8962	22.0459	30.7558	0.298997	48.8417	17.6622	0.0705281	0.278899	0.876585
Os11g0700500	Similar to Snapdragon myb protein 305 homolog. (Os11t0700500-01)	chr11	28703901	28705306	-	0	-1.341	1.3141	0	34.897	10.0825	27.7377	66.4009	19.1748	18.0159	75.8696	28.0099	25.7153
Os11g0700900	Glycoside hydrolase, subgroup, catalytic core domain containing protein. (Os11t0700900-01);Class III chitinase homologue (OsChib3H-b). (Os11t0700900-02)	chr11	28722579	28724062	-	0	0	0	-4.089	1.16386	1.15745	0.766531	4.59575	1.39983	0.415026	1.52524	5.79647	25.1761
Os11g0702400	Zinc finger, C2H2-type domain containing protein. (Os11t0702400-01)	chr11	28766270	28766937	-	0	3.4591	0	-1.8294	0.392093	0	45.5941	171.357	15.2269	0	4.47663	138.384	57.1877
Os11g0707000	Similar to Ribulose bisphosphate carboxylase/oxygenase activase, chloroplastic. (Os11t0707000-01);Ribulose-bisphosphate carboxylase activase (EC 6.3.4.-) (Fragments). (Os11t0707000-02);Similar to Ribulose bisphosphate carboxylase/oxygenase activase, chloroplastic. (Os11t0707000-03);Non-protein coding transcript. (Os11t0707000-04)	chr11	28932977	28936031	-	1.0429	0	0	0	404.396	1658.8	16290.8	392.982	29529.6	839.137	15841.7	544.977	22657.6
Os12g0102600	Similar to HCF152. (Os12t0102600-01)	chr12	125923	128272	+	0	0	-1.1897	0	40.5695	28.7028	40.9419	14.085	106.548	42.8873	38.3788	33.7004	82.7924
Os12g0104300	Clp, N-terminal domain containing protein. (Os12t0104300-01);Hypothetical conserved gene. (Os12t0104300-02)	chr12	220457	225793	+	1.0457	0	0	0	27.3308	54.1823	15.0724	21.6862	26.9844	27.3567	12.5107	23.6605	46.2898
Os12g0106000	Ferritin, Iron storage protein, Iron homeostasis (Os12t0106000-01)	chr12	320568	323716	-	0	0	0	-1.3214	96.0405	178.826	234.496	69.7675	334.552	133.268	192.812	88.3066	883.543
Os12g0115100	Nonspecific lipid-transfer protein 1 precursor (LTP 1) (PAPI). (Os12t0115100-00)	chr12	737314	738254	+	0	0	0	2.248	15.7379	218.226	103.905	75.2641	161.374	312.7	198.565	47.9661	35.9014
Os12g0115300	Plant lipid transfer protein and hydrophobic protein, helical domain containing protein. (Os12t0115300-01)	chr12	746162	747120	+	2.6369	0	0	0	396.102	365.279	234.617	405.55	225.013	61.2105	222.965	221.336	178.533
Os12g0115500	Similar to nonspecific lipid-transfer protein 3. (Os12t0115500-01)	chr12	760947	762381	+	2.3247	0	0	0	794.734	2736.91	1184.95	924.17	913.021	569.442	1332.84	766.985	736.092
Os12g0123500	Similar to Apyrase precursor (EC 3.6.1.5) (ATP-diphosphatase) (Adenosine diphosphatase) (ADPase) (ATP-diphosphohydrolase). (Os12t0123500-01)	chr12	1107406	1110538	+	3.763	0	1.2093	-2.4023	23.4405	61.1186	31.0907	41.1761	7.68641	4.69248	12.1441	18.6778	42.9407
Os12g0123700	NAC domain containing transcription factor, Abiotic and biotic stress response (Os12t0123700-01)	chr12	1139026	1141362	+	0	-1.426	0	1.5272	1.60391	3.63592	14.3276	3.52878	49.6595	11.9489	41.5688	9.10356	18.2081
Os12g0123800	No apical meristem (NAM) protein domain containing protein. (Os12t0123800-01)	chr12	1146995	1148742	+	0	0	0	-2.688	0	3.7037	1.78758	4.26538	2.13445	4.02198	4.14111	12.5872	14.5358
Os12g0147800	Similar to Phytosulfokines 5 precursor (Secretory protein SH27A). (Os12t0147800-01)	chr12	2338072	2339170	+	0	0	1.2166	-1.2397	9.24966	187.054	75.0085	259.265	27.6124	129.349	75.4284	117.017	68.9084
Os12g0150200	Cytochrome P450 enzyme, Salt tolerance (Os12t0150200-01)	chr12	2467929	2469700	-	2.8056	0	0	0	0.184762	33.2052	1.84391	4.47472	0.786324	4.95018	1.68758	2.74564	2.00628
Os12g0159000	Harpin-induced 1 domain containing protein. (Os12t0159000-01)	chr12	2950701	2951591	-	1.5361	0	0	0	35.2752	66.3379	48.131	123.192	24.552	23.8418	31.6156	106.707	44.4708
Os12g0169000	Similar to Amidase family protein, expressed. (Os12t0169000-00)	chr12	3503313	3509337	-	0	0	0	-1.1101	8.01791	27.3431	14.1472	18.8163	13.9472	26.9653	16.8555	26.3989	31.8168
Os12g0174700	Similar to disease resistance response protein 206. (Os12t0174700-00)	chr12	3789999	3790567	+	0	1.6026	0	0	1.03571	12.4091	166.734	159.932	163.09	10.0676	59.2823	89.8997	195.62
Os12g0210400	Protein kinase, core domain containing protein. (Os12t0210400-01)	chr12	5766036	5773224	+	0	0	0	-1.4256	53.8593	54.2607	43.4814	41.1509	8.02439	28.8179	40.0216	80.7495	22.7803
Os12g0215950	Similar to Leucine Rich Repeat family protein, expressed. (Os12t0215950-01)	chr12	6138572	6141905	-	0	0	0	-2.8317	0.981998	0.625715	2.60757	7.12102	0.96123	1.07387	0.986632	9.05976	7.23161
Os12g0218300	Conserved hypothetical protein. (Os12t0218300-01)	chr12	6324997	6325660	+	0	0	2.3958	0	10.0586	40.1179	30.1398	413.581	21.9287	22.4667	10.5384	82.4312	24.1421
Os12g0230100	Similar to ATP-dependent Clp protease ATP-binding subunit clpA homolog, chloroplast precursor (Fragment). (Os12t0230100-01)	chr12	7095860	7101608	-	-1.0477	0	0	0	278.325	149.268	144.875	111.855	159.297	321.616	189.162	201.604	176.066
Os12g0231000	TGF-beta receptor, type I/II extracellular region family protein. (Os12t0231000-01)	chr12	7165808	7171019	+	2.4788	1.0069	1.9598	0	18.3802	62.1476	59.754	32.7552	26.3701	11.6202	32.1074	8.83194	36.5718
Os12g0234800	Hypothetical conserved gene. (Os12t0234800-00)	chr12	7383443	7384747	-	-1.9938	0	0	0	111.889	6.3036	11.0014	14.4353	16.1856	26.1691	14.1465	21.5575	9.73931
Os12g0257000	Serine carboxypeptidase I precursor (EC 3.4.16.5) (Carboxypeptidase C). (Os12t0257000-01);Similar to Serine carboxypeptidase 1. (Os12t0257000-02);Similar to Serine carboxypeptidase 1. (Os12t0257000-03)	chr12	8829575	8834559	-	1.168	0	0	0	77.0287	188.903	144.958	90.5075	80.7329	87.6262	135.844	117.404	114.42
Os12g0263000	Similar to Glutathione synthase. (Os12t0263000-01)	chr12	9263755	9266580	-	1.7078	0	0	0	40.8047	53.8827	19.1209	30.1137	6.23133	17.1928	13.9873	25.7115	8.76696
Os12g0274700	Similar to Petunia ribulose 1,5-bisphosphate carboxylase small subunit mRNA (clone pSSU 51), partial cds. (Fragment). (Os12t0274700-01);Similar to Petunia ribulose 1,5-bisphosphate carboxylase small subunit mRNA (clone pSSU 51), partial cds. (Fragment). (Os12t0274700-02)	chr12	10080505	10081588	-	2.413	1.3306	0	0	57.6741	227.837	287.997	124.256	207.39	44.589	123.642	85.4735	228.375
Os12g0291100	Similar to Petunia ribulose 1,5-bisphosphate carboxylase small subunit mRNA (clone pSSU 51), partial cds. (Fragment). (Os12t0291100-01);Similar to Ribulose bisphosphate carboxylase small chain. (Os12t0291100-02);Non-protein coding transcript. (Os12t0291100-03)	chr12	11262587	11263636	+	0	1.1496	1.0757	0	1666.41	2495.05	2263.56	2045.04	2159.72	1733.62	1101.72	1017.66	1448.78
Os12g0291400	Similar to Petunia ribulose 1,5-bisphosphate carboxylase small subunit mRNA (clone pSSU 51), partial cds. (Fragment). (Os12t0291400-01)	chr12	11277247	11278306	+	1.5884	0	0	0	30.6914	65.1757	27.2242	45.7089	14.7759	22.5904	9.9574	23.0738	9.11658
Os12g0292400	Similar to Petunia ribulose 1,5-bisphosphate carboxylase small subunit mRNA (clone pSSU 51), partial cds. (Fragment). (Os12t0292400-01)	chr12	11320409	11322505	+	1.1618	0	0	0	135.819	221.044	296.122	133.352	361.479	102.974	160.377	103.461	250.547
Os12g0431100	ATPase, AAA-type, core domain containing protein. (Os12t0431100-01)	chr12	13879364	13881474	+	0	2.001	0	-1.4358	31.0422	0.29717	38.3214	80.5327	17.9761	0.663017	10.3372	53.6832	51.3917
Os12g0435200	Similar to Zeaxanthin cleavage oxygenase. (Os12t0435200-01)	chr12	14232905	14234854	-	0	1.9269	0	0	5.27195	5.51364	217.199	2.86056	388.428	0.428411	61.6787	4.1237	503.021
Os12g0476200	Sucrose transporter, TAL effector PthXo2-dependent disease susceptibility to bacterial pathogen (Os12t0476200-01)	chr12	17302127	17305326	-	0	0	0	-3.6602	1.82218	1.03551	8.18898	7.16739	1.05366	1.29956	2.74979	4.74198	14.0774
Os12g0489100	Similar to Ubiquitin-specific protease 12. (Os12t0489100-01)	chr12	18334665	18342391	+	0	0	0	-1.381	20.2437	15.2539	16.4796	8.37039	10.2565	14.2184	14.903	22.9174	28.2309
Os12g0514500	Similar to Heat-shock protein precursor. (Os12t0514500-01);Similar to ATP binding. (Os12t0514500-02);Similar to ATP binding. (Os12t0514500-03)	chr12	19921665	19927728	-	0	0	0	-1.214	29.2134	21.7004	11.8352	10.3593	27.0446	19.4446	15.2054	21.4653	66.2996
Os12g0515600	Similar to Guanylate kinase (EC 2.7.4.8). (Os12t0515600-01)	chr12	20028867	20032871	-	0	0	0	-1.2928	11.4688	25.7645	39.217	89.4244	22.9558	32.2037	30.084	81.7758	59.4378
Os12g0515800	Hypothetical conserved gene. (Os12t0515800-01)	chr12	20042293	20043043	+	1.3843	0	0	0	946.596	1277.41	1476.14	2024.01	2099.45	510.05	2031.45	2287.97	1217.74
Os12g0516000	Conserved hypothetical protein. (Os12t0516000-00)	chr12	20045549	20046254	+	0	-2.1011	-3.7521	7.0761	106.828	1.38338	38.9815	5.26573	498.038	14.1463	180.584	74.418	3.9006
Os12g0516200	Conserved hypothetical protein. (Os12t0516200-00)	chr12	20058131	20059545	-	0	0	-2.064	3.5837	835.6	7.96668	83.8645	42.0676	362.341	8.88725	140.683	184.509	31.9373
Os12g0516300	NB-ARC domain containing protein. (Os12t0516300-01);Similar to NB-ARC domain containing protein. (Os12t0516300-02);Hypothetical conserved gene. (Os12t0516300-03)	chr12	20061564	20066924	-	0	0	-1.1867	0	44.827	25.3183	25.0056	13.469	11.7213	27.5763	16.2902	32.1584	16.2431
Os12g0538600	Thioredoxin fold domain containing protein. (Os12t0538600-00)	chr12	21469144	21469455	+	4.0518	0	0	0	3.5678	60.8627	28.6122	26.0051	13.1745	3.8251	13.2267	13.2114	10.1516
Os12g0538700	Similar to AT.I.24-1 protein (Fragment). (Os12t0538700-01)	chr12	21480112	21481099	+	2.2286	0	1.7987	0	17.0326	49.9715	32.4803	47.6397	31.9431	11.1129	24.4558	14.3627	24.403
Os12g0541500	Similar to Elongation factor Ts. (Os12t0541500-01);Similar to Chloroplast polyprotein of elongation factor Ts. (Os12t0541500-02);Similar to Elongation factor Ts. (Os12t0541500-03);Similar to Elongation factor Ts. (Os12t0541500-04);Similar to Elongation factor Ts. (Os12t0541500-05)	chr12	21660665	21666265	+	0	0	-1.1938	0	462.423	178.445	97.3221	73.5707	156.989	232.023	65.7976	176.53	97.4596
Os12g0555000	Similar to Probenazole-inducible protein PBZ1. (Os12t0555000-01)	chr12	22580880	22581936	+	0	1.6245	1.3674	-1.1347	40.494	19.0736	1029.2	3411.09	1042.46	12.3269	360.421	1386.76	2418.93
Os12g0555200	Similar to Probenazole-inducible protein PBZ1. (Os12t0555200-01)	chr12	22591681	22593505	+	0	3.2093	1.6831	-1.3036	21.6911	14.6668	242.797	851.648	253.347	0.0740342	28.3456	278.174	660.901
Os12g0555500	Pathogen resistance protein PBZ1, 17 kDa RNase, Disease resistance (Os12t0555500-01)	chr12	22600049	22601182	+	4.1853	1.9996	0	-1.5552	118.395	181.921	456.079	1768.87	850.416	10.4223	123.147	942.784	2641.04
Os12g0556200	Calmodulin binding protein-like family protein. (Os12t0556200-01);Non-protein coding transcript. (Os12t0556200-02)	chr12	22628910	22632952	+	2.3105	1.5532	0	-1.3614	60.91	23.4448	108.599	295.903	41.9196	4.92608	39.9567	292.779	113.819
Os12g0563200	Plastid ribosomal small subunit protein S6, Chloroplast development at low temperature (Os12t0563200-01)	chr12	23096994	23099367	-	-1.2306	0	0	0	208.406	131.236	39.8366	70.1038	49.3684	320.992	38.6689	120.234	31.8735
Os12g0563600	Protein of unknown function DUF538 family protein. (Os12t0563600-03)	chr12	23115491	23116535	+	0	0	-1.1088	0	36.2801	196.559	176.77	37.7623	123.87	144.696	285.303	85.4204	110.844
Os12g0567300	Myb transcription factor domain containing protein. (Os12t0567300-00)	chr12	23325673	23327055	-	-2.503	-1.5194	0	0	6.45811	10.3678	22.7181	28.5851	55.6868	61.258	70.3229	11.8804	42.6859
Os12g0571200	Similar to Mitochondrial import inner membrane translocase subunit Tim9. (Os12t0571200-01)	chr12	23516655	23518441	+	0	0	1.0543	0	84.7864	159.637	64.2631	196.41	68.3641	164.213	93.1173	99.1988	50.5209
Os12g0583300	Peptidase aspartic, catalytic domain containing protein. (Os12t0583300-01)	chr12	24212538	24214065	+	0	0	-2.1259	0	11.1847	12.2874	109.514	11.4948	74.2277	6.91221	62.5869	52.6258	58.97
Os12g0586300	Myb-like DNA-binding domain, SHAQKYF class domain containing protein. (Os12t0586300-00)	chr12	24475101	24477611	+	1.6306	0	0	0	57.3386	70.6092	18.5383	45.357	11.6025	23.7679	19.5534	27.2264	16.5689
Os12g0592900	Conserved hypothetical protein. (Os12t0592900-02)	chr12	24871763	24872331	+	0	0	1.7051	0	0.460314	11.187	23.6872	339.633	9.67275	5.45329	22.0732	109.257	14.5408
Os12g0601800	Similar to BZIP transcription factor family protein, expressed. (Os12t0601800-01)	chr12	25332774	25336537	+	0	0	0	-2.113	18.1001	25.8514	160.545	21.9464	14.7266	30.9947	121.236	19.5334	67.3246
Os12g0617800	Cation/H+ exchanger domain containing protein. (Os12t0617800-01)	chr12	26300176	26306140	-	0	0	-1.236	0	44.7776	21.2423	47.0247	13.6341	101.274	26.7913	39.9586	33.6849	92.8815
Os12g0625000	Similar to Cysteine synthase. (Os12t0625000-01)	chr12	26698650	26703087	-	1.201	0	0	0	94.6896	136.861	91.759	93.3524	72.3353	62.0491	107.28	122.318	52.5188
Os12g0629300	Similar to Thaumatin-like protein. (Os12t0629300-00)	chr12	26922175	26922699	-	0	2.9095	2.0559	-1.7228	21.7018	0.203774	113.359	520.447	27.6019	0.45464	16.2905	131.285	96.2807
Os12g0629600	Thaumatin-like protein. (Os12t0629600-00)	chr12	26932273	26933292	-	0	1.9734	0	2.1479	17.2896	4.40746	288.782	806.836	1069.03	10.7275	79.4078	504.522	254.923
Os12g0630100	Thaumatin protein, Tolerance to nitrogen deficiency (Os12t0630100-01)	chr12	26956203	26956894	-	0	0	0	-2.9923	1.32473	14.1456	5.81779	82.6069	6.34263	5.26006	3.97566	39.4503	53.3362
Os12g0632000	Gly-rich protein, Partner protein of RF5, Fertility restoration (Os12t0632000-01)	chr12	27060232	27061159	+	1.1788	0	0	0	4580.44	4352.49	2972.16	3594.72	1391.23	2003.87	2220.52	3124.37	1688.53
Os12g0637200	Similar to Purple acid phosphatase. (Os12t0637200-01)	chr12	27309871	27311170	-	0	1.7632	0	0	10.6782	19.7092	55.2497	7.65969	4.23369	8.58352	17.5743	15.126	4.67387
Os12g0637300	Conserved hypothetical protein. (Os12t0637300-01)	chr12	27313227	27316327	+	-5.3338	5.9813	0	0	0	0	14.152	0	0	9.58411	0	0	0
Os12g0638200	Similar to Peptide transporter. (Os12t0638200-01);Non-protein coding transcript. (Os12t0638200-02)	chr12	27346140	27350659	-	0	0	0	1.1074	19.7113	36.0121	114.191	20.8755	93.8072	20.4705	191.99	28.4549	46.012
Os12g0639600	Similar to Hedgehog-interacting-like protein. (Os12t0639600-01);Six-bladed beta-propeller, TolB-like domain containing protein. (Os12t0639600-02)	chr12	27430195	27435072	+	0	0	0	-3.5956	4.8007	5.57401	4.92916	8.21804	0.674126	5.99602	3.38325	7.46902	8.61206
EPlOSAG00000005842						0	0	-2.2222	0	243.979	291.634	266.156	74.5178	112.615	317.158	248.243	364.71	297.515
EPlOSAG00000008403						0	0	2.5187	3.0888	280.506	210.166	144.172	276.302	221.59	143.597	231.128	50.571	27.5235
EPlOSAG00000009940						0	0	0	-3.3441	13.4467	41.0731	39.5923	2.88125	18.6612	45.8192	28.3019	41.0266	200.264
EPlOSAG00000046354						0	0	2.9817	0	445.601	222.993	93.9606	508.896	174.623	378.953	80.7794	67.5733	15.9498
Novel00008						4.0089	0	0	0	14.8195	25.0318	26.5729	18.6519	27.0231	1.62061	27.7798	16.658	19.6707
Novel00228						0	2.459	0	-2.7028	0.0437698	0	18.5258	55.283	5.82121	0	3.63804	100.773	40.0535
Novel00266						-4.9086	0	-2.0617	0	125.082	1.08198	1.69655	9.26662	9.248	33.8717	8.31714	40.5781	0.735458
Novel00351						0	-5.9063	0	-8.3783	0	0	0	12.3636	0.0241401	0	10.7969	11.0983	8.48857
Novel00503						-2.1032	0	0	0	175.805	11.9537	19.4176	36.6132	29.7938	53.5317	24.4231	33.4607	14.7567
Novel00513						0	0	0	-2.691	3.85567	3.72239	5.2204	1.06936	1.5983	2.37287	3.30826	5.39139	10.9077
Novel00646						0	0	0	-3.1992	0.238541	2.68914	0.913989	8.53143	1.31976	2.28252	0.980456	7.18812	12.81
Novel00814						0	0	-1.8323	-1.6973	10.982	8.99527	12.4616	3.44092	4.60487	8.47851	9.9366	12.8523	15.7818
Novel00906						0	8.4844	0	8.5097	50.2508	30.2229	26.5922	0	29.8845	31.3955	0.0801713	0	0.0866469
Novel00948						4.8562	0	2.6968	0	84.3787	21.3503	6.69858	103.082	7.69939	0.768303	5.45458	16.6758	7.49031
Novel00967						-2.3181	0	0	0	0.0334934	4.3367	0.611818	2.53491	0.17818	22.5409	2.96745	1.39986	1.28947
Novel00970						0	0	0	-2.13	0.20987	1.92875	5.28298	44.4008	11.723	2.34287	2.68368	31.5125	54.228
Novel01025						0	0	0	-2.1892	1.38686	0	32.3068	223.386	41.7377	0	9.13856	322.123	201.152
Novel01192						0	1.6505	1.1228	0	3.34468	0.555342	110.127	117.279	60.1786	0.966441	37.8766	56.4888	80.0735
Novel01286						0	0	0	-3.8122	10.9985	4.17895	84.5569	199.887	5.44284	6.06039	36.9126	300.912	80.7982
Novel01325						0	-6.3344	0	0	0	0	0	158.858	0.313821	0	188.853	180.804	47.4599
Novel01440						0	0	-2.1215	-2.5172	8.9874	13.2663	26.6223	7.30466	5.39034	3.16224	18.161	33.339	32.6105
Novel01452						0	0	0	-4.6001	0	2.24166	0.843158	5.19624	0.402707	3.79414	0.216069	8.05606	10.3216
Novel01461						0	0	2.1541	0	0.303709	0.198481	1.56962	60.3833	5.17019	0.0553539	0.887686	14.2292	12.412
Novel01509						-3.0018	0	0	0	0.249351	5.05166	0.17775	2.17685	4.19177	42.1745	1.36652	0.977831	3.19993
Novel01521						0	0	1.45	0	0.233856	0	15.2118	111.683	24.218	0	3.20399	42.8768	32.4732
Novel01541						-1.5308	0	0	0	8.31102	6.30109	2.01367	5.48308	1.94737	18.9771	2.83175	6.34102	1.78835
Novel01571						0	0	0	2.0029	27.2832	12.5622	33.704	54.0452	61.7514	11.5275	46.1019	38.5219	16.2821

## Sheet: Supplementary Table 3
Supplementary Table 3. Description of differentially expressed TFs in CBB23 after infection of PXO99A and P99M2 strains at different time points.
			12 hpi	24 hpi	36 hpi	48 hpi	Mock	PXO99A				P99M2
Gene_ID	TFs	Description	PX099A vs P99M2	PX099A vs P99M2	PX099A vs P99M2	PX099A vs P99M2	C0	12 hpi	24 hpi	36 hpi	48 hpi	12 hpi	24 hpi	36 hpi	48 hpi
Os01g0141000	AP2/EREBP129	AP2/ERF and B3 domain-containing protein, Salt stress response (Os01t0141000-01)	-4.0087	0	0	-3.0476	3.90276	4.49888	72.141	192.399	8.16642	75.4786	65.3529	103.821	71.3593
Os01g0899800	AP2/EREBP5	Pathogenesis-related transcriptional factor and ERF domain containing protein. (Os01t0899800-01)	0	0	0	-5.1639	0	0	0.254141	0.351397	0.151728	0.0216594	0.56443	2.18295	5.74826
Os02g0654700	OsERF091	AP2/ERF family protein, Abiotic stress response (Os02t0654700-01)	2.0521	0	0	0	2.82283	55.0142	22.054	70.8002	3.05704	13.8269	13.8585	58.3658	10.3999
Os02g0676800	OsERF20	Similar to Dehydration responsive element binding protein 1E (DREB1E protein). (Os02t0676800-01)	2.8808	0	0	0	0	19.2009	1.17314	0.190834	0.164798	2.71715	1.73305	0.75925	0.611601
Os02g0677300	OsERF25	Similar to CRT/DRE binding factor 1. (Os02t0677300-02)	6.6265	0	0	0	0.102955	17.7881	0.13761	0.144968	0.0547707	0.187646	0.188075	0.424989	0.254082
Os03g0183000	OsERF62	APETALA2/ethylene-responsive element binding protein 125, Transcription regulator, Positive regulator of grain length (Os03t0183000-01);Similar to AP2 domain containing protein RAP2.6 (Fragment). (Os03t0183000-02);Similar to Root abundant factor. (Os03t0183000-03)	-3.5095	0	0	-3.1262	4.54787	7.23062	7.2334	37.8371	2.86166	85.8307	9.42453	22.1543	26.4058
Os03g0183200	OsERF069	Similar to AP2 domain containing protein, expressed. (Os03t0183200-01)	-1.48	0	1.5131	0	16.96	33.5655	59.515	307.128	11.4409	97.5936	112.03	112.863	12.5135
Os04g0398000	OsERF101	Pathogenesis-related transcriptional factor and ERF domain containing protein. (Os04t0398000-01);Pathogenesis-related transcriptional factor and ERF domain containing protein. (Os04t0398000-02)	-1.3026	0	0	0	1.95949	21.7621	28.9966	16.3739	16.0582	55.9514	32.1731	27.3952	23.4652
Os04g0669200	OsERF076	Similar to Ethylene response factor 2 (Ethylene response factor 3). (Os04t0669200-01)	1.399	0	0	0	29.9882	138.841	70.3569	78.3868	103.781	54.8746	106.212	54.1574	54.4035
Os06g0127100	OsERF026	Dehydration-responsive element-binding protein 1C. (Os06t0127100-01)	4.497	0	0	0	0	20.304	0.458219	0.120681	0	0.937249	0.234847	1.06136	0.761449
Os06g0194000	OsERF071	AP2/ERF transcription factor, Drought resistance, Control of lignin biosynthesis (Os06t0194000-01);Similar to Ethylene-responsive transcription factor 3 (Ethylene-responsive element binding factor 3 homolog) (EREBP-5) (NtERF5). (Os06t0194000-02)	1.1317	0	0	0	137.411	281.366	137.975	186.798	70.0094	133.841	139.93	193.87	93.3185
Os07g0617000	OsERF065	Similar to Ethylene response factor 2. (Os07t0617000-01);Similar to Ethylene response factor 2. (Os07t0617000-02)	-1.6953	0	1.1526	0	4.54911	8.74618	28.0882	64.9282	2.24894	29.5217	23.0837	30.6332	11.1133
Os08g0474000	OsERF104	Similar to AP2 domain containing protein RAP2.6 (Fragment). (Os08t0474000-01)	7.4121	0	0	0	0.0785127	81.8393	0.0699599	0.276379	0	0.50084	0.286848	0.405115	0.155009
Os09g0286600	OsERF073	Pathogenesis-related transcriptional factor and ERF domain containing protein. (Os09t0286600-01);Pathogenesis-related transcriptional factor and ERF domain containing protein. (Os09t0286600-02);Pathogenesis-related transcriptional factor and ERF domain containing protein. (Os09t0286600-03)	-1.5977	0	1.7858	-1.2211	6.97236	25.1769	103.367	51.9336	22.3089	79.4239	78.6362	15.7984	54.9627
Os09g0287000	OsERF063	Similar to Ethylene-responsive transcription factor 5 (Ethylene-responsive element binding factor 5) (EREBP-5) (AtERF5). (Os09t0287000-01)	-1.5379	0	1.5334	-2.4259	128.002	44.7929	42.9561	66.8804	3.65019	135.568	40.8444	24.2336	20.7287
Os09g0434500	OsERF072	Similar to Ethylene response factor 2. (Os09t0434500-01)	0	0	0	-1.1956	52.5555	166.152	183.422	204.21	79.5463	261.906	192.984	114.972	192.543
Os09g0522000	OsERF031	Similar to Dehydration-responsive element-binding protein 1B. (Os09t0522000-01)	3.6757	0	0	0	0.148144	51.3122	2.11209	4.90203	0.157621	4.18511	2.3003	2.90473	0.146241
Os01g0108400	bHLH	Helix-loop-helix DNA-binding domain containing protein. (Os01t0108400-00)	0	3.3503	-1.0133	-3.3085	43.3421	4.71161	32.1964	59.6553	17.4171	0.154589	3.40874	126.306	182.361
Os01g0108600	bHLH	Basic helix-loop-helix dimerisation region bHLH domain containing protein. (Os01t0108600-01);Hypothetical conserved gene. (Os01t0108600-02)	1.3693	0	0	0	47.4086	121.698	44.5302	101.546	29.0186	49.0994	38.819	96.4099	34.3565
Os01g0159800	OsbHLH035	Similar to DNA binding protein. (Os01t0159800-01)	0	0	0	-2.0173	6.22345	8.86063	5.34744	17.088	5.10806	5.22582	9.62285	23.2584	21.8534
Os01g0196300	OsbHLH025	Basic helix-loop-helix (bHLH) transcription factor, Diterpenoid phytoalexin factor, Biosynthesis of diterpenoid phytoalexins, Stress response (Os01t0196300-01)	0	0	0	-2.4372	0.486698	0.336419	7.77286	18.8459	2.82816	0.204705	0.7523	17.5405	16.1874
Os02g0603600	OsbHLH110	Conserved hypothetical protein. (Os02t0603600-01)	0	0	1.4462	0	4.69596	8.57746	9.30911	42.7196	3.53675	12.7421	9.59046	16.4441	10.2609
Os03g0741100	OsbHLH148	Basic helix-loop-helix transcription factor, Drought tolerance (Os03t0741100-01)	2.4391	0	0	0	22.0113	171.659	26.4807	62.0652	31.1472	32.9937	31.4485	46.5746	12.7526
Os04g0301500	OsbHLH006	Helix-loop-helix DNA-binding domain containing protein. (Os04t0301500-01)	7.0819	0	0	0	0.664508	90.8212	0.910953	0.5758	1.46842	0.69873	4.15527	0.844006	0.201838
Os04g0489600	OsbHLH111	Hypothetical conserved gene. (Os04t0489600-01);Helix-loop-helix DNA-binding domain containing protein. (Os04t0489600-02)	-6.0444	0	0	0	1.32608	0.175667	4.18358	17.032	0.800785	12.0845	11.9812	5.252	3.821
Os04g0631600	OsbHLH068	Basic helix-loop-helix dimerisation region bHLH domain containing protein. (Os04t0631600-01)	0	0	2.1756	0	1.37887	18.1599	4.67491	17.6397	2.0396	12.0753	6.48148	4.09535	4.58147
Os03g0306700	OsbZIP27	Conserved hypothetical protein. (Os03t0306700-01)	0	0	0	-2.9513	0	0	0.912961	2.88535	2.08113	0	0.510451	8.41061	17.0102
Os09g0474000	OsbZIP73	bZIP transcription factor, bZIP-1 domain containing protein. (Os09t0474000-01)	0	0	0	-3.9305	0.156463	3.13147	22.8646	11.8968	5.66003	2.56652	26.5098	39.2361	91.2045
Os01g0635200	HD	Homeodomain-like containing protein. (Os01t0635200-01)	1.794	0	0	0	117.275	204.351	155.895	132.717	93.7528	61.4197	128.143	97.0046	110.214
Os03g0764600	HD	Homeodomain-like containing protein. (Os03t0764600-01)	1.6956	0	0	0	29.3258	48.592	89.0018	39.7828	62.776	15.6359	88.8722	22.8557	40.0102
Os05g0579600	HD	Homeodomain-like containing protein. (Os05t0579600-01)	3.9495	0	0	0	29.3794	36.314	48.508	32.6485	113.083	2.44986	42.8827	34.282	90.7025
Os06g0601000	HD	Homeodomain-like containing protein. (Os06t0601000-01)	-1.0822	0	0	0	196.765	130.577	47.8964	60.7021	30.2127	288.165	52.865	93.9078	21.171
Os10g0103700	Oshox15	Similar to Homeobox-leucine zipper protein HOX15. (Os10t0103700-01);Similar to Homeobox-leucine zipper protein HOX15. (Os10t0103700-02);Similar to HD-ZIP protein (Fragment). (Os10t0103700-03)	1.2239	0	0	0	61.3916	94.9121	34.3816	90.3822	35.5591	42.3518	25.4822	96.8821	29.098
Os10g0562100	HD	Homeodomain-like containing protein. (Os10t0562100-01);Similar to Transcription factor MYBS2. (Os10t0562100-02)	1.7436	0	0	0	85.8407	84.6777	230.5	70.8061	137.777	26.3567	161.249	100.206	174.121
Os03g0161900	OsHSF7	Similar to Isoform 2 of Heat stress transcription factor A-2d. (Os03t0161900-01);Heat stress transcriptioon factor, High-temperature stress tolerance (Os03t0161900-02)	2.2437	0	0	0	12.773	22.5645	36.6625	6.04923	169.308	4.96606	23.6492	5.41538	240.993
Os06g0217300	OsMADS55	Similar to Transcription factor MADS55. (Os06t0217300-01)	1.8465	0	0	0	61.6595	62.7646	54.2234	35.1148	51.4068	18.1907	44.9664	35.7577	54.3346
Os08g0112700	OsMADS26	MADS-box transcription factor, Regulator of both biotic and abiotic stress responses (Os08t0112700-01)	0	0	0	2.0796	7.83276	12.7052	3.76591	20.4316	30.0377	16.176	14.3086	15.9919	7.50965
Os01g0975300	OsMYB48	MYB-related transcription factor, Drought and salinity tolerance (Os01t0975300-01);Similar to Myb factor protein. (Os01t0975300-02)	-1.7518	0	1.9628	0	80.7549	69.5865	48.5039	359.342	29.2755	244.263	94.7563	96.6873	61.6424
Os04g0517100	OsMYB4	Similar to OSIGBa0145M07.4 protein. (Os04t0517100-01)	2.3752	0	0	0	0.535256	49.2055	26.0413	49.0393	5.50512	9.88564	18.7409	31.6692	15.4639
Os05g0114700	Myb-type HTH DNA-binding	Myb-type HTH DNA-binding domain domain containing protein. (Os05t0114700-02)	0	0	1.3036	0	53.3697	113.677	89.3457	186.938	98.2569	221.023	151.729	79.4344	89.9465
Os05g0126400	MYB	Conserved hypothetical protein. (Os05t0126400-01)	0	0	-1.2421	-1.0444	56.9026	38.3337	39.903	17.7787	17.0635	44.2167	43.6379	44.1101	37.1912
Os05g0429900	R2R3-MYB	Similar to MybHv5 (Fragment). (Os05t0429900-01)	1.2385	0	0	0	42.2862	62.3882	5.65196	43.5288	1.56788	27.5587	8.54398	17.4553	1.83417
Os05g0574800	MYB	Hypothetical conserved gene. (Os05t0574800-00)	-1.4983	0	0	0	39.1685	7.91229	0.701827	5.23046	2.60463	23.2983	0.836065	10.8961	1.513
Os11g0684000	OsJAmyb	Similar to Transcription factor MYB21 (Myb-related protein 21) (AtMYB21) (Myb homolog 3) (AtMyb3). (Os11t0684000-01)	0	0	0	-4.043	2.70886	14.3455	20.0176	49.3881	6.21151	26.9416	43.5974	63.3319	108.207
Os11g0700500	MYB	Similar to Snapdragon myb protein 305 homolog. (Os11t0700500-01)	0	-1.341	1.3141	0	34.897	10.0825	27.7377	66.4009	19.1748	18.0159	75.8696	28.0099	25.7153
Os12g0567300	R2R3-MYB	Myb transcription factor domain containing protein. (Os12t0567300-00)	-2.503	-1.5194	0	0	6.45811	10.3678	22.7181	28.5851	55.6868	61.258	70.3229	11.8804	42.6859
Os12g0586300	MYB	Myb-like DNA-binding domain, SHAQKYF class domain containing protein. (Os12t0586300-00)	1.6306	0	0	0	57.3386	70.6092	18.5383	45.357	11.6025	23.7679	19.5534	27.2264	16.5689
Os03g0327800	ONAC058	NAC Family transcriptional activator, Abiotic stress response, Positive regulator of leaf senescence (Os03t0327800-01)	-2.1087	0	0	0	5.8792	5.01287	10.3793	34.8725	16.9284	22.5359	26.4806	18.6945	10.9545
Os03g0815100	OsNAC9	Similar to OsNAC6 protein. (Os03t0815100-01)	1.3977	0	0	0	17.2688	228.193	70.2144	170.388	120.478	90.2688	77.8936	137.028	120.929
Os10g0571600	ONAC121	No apical meristem (NAM) protein domain containing protein. (Os10t0571600-01)	-1.4561	0	0	0	3.08418	17.5395	9.09022	19.4589	5.04843	50.1587	7.80102	25.8296	7.26013
Os12g0123700	ONAC131	NAC domain containing transcription factor, Abiotic and biotic stress response (Os12t0123700-01)	0	-1.426	0	1.5272	1.60391	3.63592	14.3276	3.52878	49.6595	11.9489	41.5688	9.10356	18.2081
Os12g0123800	ONAC077	No apical meristem (NAM) protein domain containing protein. (Os12t0123800-01)	0	0	0	-2.688	0	3.7037	1.78758	4.26538	2.13445	4.02198	4.14111	12.5872	14.5358
Os05g0100500	PAH	Similar to Debaryomyces hansenii chromosome F of strain CBS767 of Debaryomyces hansenii. (Os05t0100500-01)	0	0	-1.6811	-1.9201	18.6955	14.8276	20.6619	7.6993	7.77311	15.3417	17.7807	25.8961	31.0874
Os03g0180800	Tify	TIFY domain-containing transcriptional regulator, Salt and dehydration stress tolerance (Os03t0180800-01)	5.4845	0	0	0	0.0632653	29.717	1.80395	1.95981	0.471187	0.691844	1.50242	1.6322	1.99849
Os03g0180900	Tify	Tify domain containing protein. (Os03t0180900-01)	1.2376	0	0	0	0.707888	58.7433	25.8091	20.5581	7.09236	25.9652	19.7204	35.5521	23.992
Os03g0181100	Tify	Tify domain containing protein. (Os03t0181100-01);Tify domain containing protein. (Os03t0181100-02)	4.5484	0	0	0	1.17849	450.548	22.5116	33.6545	11.1281	20.0695	37.4051	27.7438	10.5429
Os03g0402800	Tify	Tify domain containing protein. (Os03t0402800-01);Similar to ZIM motif family protein, expressed. (Os03t0402800-02)	1.1464	0	0	0	37.8645	231.359	99.0897	111.492	63.0009	108.938	111.515	108.95	66.1589
Os10g0391400	Tify	Tify domain containing protein. (Os10t0391400-01)	7.1223	0	0	0	0.158355	86.8009	1.19938	3.28887	0.673938	0.649388	1.66334	1.38905	0.625283
Os10g0392400	Tify	Tify domain containing protein. (Os10t0392400-01)	1.8943	0	0	0	4.32279	303.113	37.0665	92.9483	13.4963	84.9867	48.2864	75.8371	31.2
Os02g0181300	OsWRKY71	WRKY transcription factor, Defense response (Os02t0181300-01)	0	0	1.196	0	18.2024	398.884	121.265	349.706	60.5698	320.512	141.709	160.108	44.7405
Os05g0322900	OsWRKY45	WRKY transcription factor, Benzothiadiazole (BTH)-inducible blast resistance (Os05t0322900-01);Similar to WRKY transcription factor 45. (Os05t0322900-02);Similar to WRKY transcription factor 45. (Os05t0322900-03)	2.6578	2.0482	0	0	56.8893	39.5486	180.717	233.824	111.372	6.53224	47.1812	311.859	99.5131
Os06g0649000	OsWRKY28	PAMP (pathogen-associated molecular pattern)-responsive transrepressor, Defense response (Os06t0649000-01)	2.8575	0	0	0	1.76328	21.1393	6.11492	31.2366	1.16621	3.04003	2.91639	19.8687	2.49334
Os07g0680400	OsWRKY47	WRKY transcription factor, Drought tolerance (Os07t0680400-01)	0	1.8149	0	-1.393	10.2128	3.67447	33.247	97.4952	18.1232	9.57567	10.2037	76.6287	50.2987
Os08g0386200	OsWRKY69	WRKY transcription factor 69. (Os08t0386200-01)	2.1244	0	0	0	9.18427	25.0348	78.6151	94.7127	61.4661	5.9845	43.3781	74.8413	72.3426
Os09g0334500	OsWRKY74	WRKY transcription factor, Tolerance to phosphate starvation, Regulator of Fe starvation and cold stress (Os09t0334500-01)	2.1067	0	0	0	9.90608	26.9328	23.0387	33.3632	20.1029	6.51786	18.3057	37.0232	26.9202
Os09g0417600	OsWRKY76	WRKY transcription factor, Transcriptional repressor, Pathogen defense (Os09t0417600-01);WRKY transcription factor 76. (Os09t0417600-02);Splicing variant of OsWRKY76, Pathogen defense (Os09t0417600-03);Splicing variant of OsWRKY76, Pathogen defense (Os09t0417600-04)	5.2058	2.4139	0	-2.5419	20.6961	16.092	87.6753	523.812	22.1262	0.454467	17.7647	383.31	136.169
Os09g0417800	OsWRKY62	WRKY transcription factor, Transcriptional repressor, Pathogen defense (Os09t0417800-01);Splicing variant of OsWRKY62, Pathogen defense (Os09t0417800-02)	0	2.8403	0	-2.4695	20.3042	0.809101	49.6681	268.038	14.0507	0.200577	7.48854	208.228	82.2377

## Sheet: Supplementary Table 4
Supplementary Table 4. Significantly enriched peroxidase responsive genes in CBB23 after PXO99A and P99M2 infection.
		12 hpi	24 hpi	36 hpi	48 hpi		PXO99A				P99M2
Gene_ID	Description	PX099A vs P99M2	PX099A vs P99M2	PX099A vs P99M2	PX099A vs P99M2	C0	12 hpi	24 hpi	36 hpi	48 hpi	12 hpi	24 hpi	36 hpi	48 hpi
OS01G0326000	Similar to Peroxidase (Fragment). (Os01t0326000-01);Similar to Class III peroxidase 13. (Os01t0326000-02)	-1.5253	0	0	0	4.3336	11.9587	3.67315	10.4553	0.393606	35.88	3.08935	5.78109	2.13897
OS01G0962700	Similar to Peroxidase 12 precursor (EC 1.11.1.7) (Atperox P12) (PRXR6) (ATP4a). (Os01t0962700-01)	0	0	0	-1.9156	77.2444	201.365	238.481	578.708	40.0954	136.429	213.716	453.616	159.861
OS01G0963000	Similar to Peroxidase BP 1 precursor. (Os01t0963000-01);Similar to Peroxidase BP 1 precursor. (Os01t0963000-04)	-3.3417	1.5008	1.3468	-2.5861	0.887682	17.8728	358.501	581.36	28.3896	188.865	136.785	239.74	180.153
OS02G0115700	Catalase isozyme A (EC 1.11.1.6) (CAT-A). (Os02t0115700-01);Similar to Catalase. (Os02t0115700-02);Similar to Catalase. (Os02t0115700-03)	0	0	0	-1.6841	1561.95	2094.85	873.358	1461	41.3616	1121.88	482.127	1017.8	140.458
OS02G0192700	Similar to Thioredoxin peroxidase. (Os02t0192700-02)	1.0939	0	0	0	96.309	124.417	27.2362	37.5664	59.5755	60.7521	8.00246	47.2469	50.8525
OS02G0240300	Similar to Class III peroxidase GvPx2b (Fragment). (Os02t0240300-01)	2.9592	2.397	0	0	82.6832	179.239	28.7723	233.332	0.675844	24.023	5.89859	226.974	2.29919
OS03G0235000	Similar to Peroxidase. (Os03t0235000-01)	-1.3274	0	3.4689	0	2.56919	42.9399	5.50672	512.868	2.8813	112.319	5.39095	48.584	7.74566
OS03G0351500	Similar to Superoxide dismutase. (Os03t0351500-01)	0	0	0	-1.1151	128.79	173.078	309.422	251.583	222.051	166.016	257.059	209.52	508.298
OS03G0405500	Similar to PDI-like protein. (Os03t0405500-01);Hypothetical conserved gene. (Os03t0405500-02)	0	0	0	-2.119	2.42807	1.47163	10.1548	34.7128	7.2085	1.46324	3.32663	18.5503	33.0925
OS03G0405900	Hypothetical conserved gene. (Os03t0405900-01)	0	0	0	-1.5362	5.03689	13.5344	11.658	26.7411	13.9876	12.7311	18.4603	48.0565	42.8735
OS04G0602100	Plant ascorbate peroxidase domain containing protein. (Os04t0602100-01);Similar to B0403H10-OSIGBa0105A11.15 protein. (Os04t0602100-02)	0	1.8044	0	0	123.328	139.891	214.187	40.1745	101.488	73.4773	66.214	61.7829	199.565
OS04G0688100	Peroxidase (EC 1.11.1.7). (Os04t0688100-01);Peroxidase (EC 1.11.1.7). (Os04t0688100-02)	-1.1327	0	0	-1.8965	8.41022	27.8589	386.891	334.054	53.3452	63.6721	256.03	228.042	209.882
OS05G0162000	Similar to Peroxidase (Fragment). (Os05t0162000-01)	0	0	0	-3.8507	0	0.157906	1.98077	25.7547	1.90238	0.22019	0.573802	20.247	29.0039
OS06G0196300	Similar to Peroxiredoxin Q (Fragment). (Os06t0196300-01);Similar to Peroxiredoxin Q (Fragment). (Os06t0196300-02)	0	1.4072	0	0	494.897	615.5	198.222	244.803	268.876	525.189	80.7005	357.098	182.301
OS06G0521500	Haem peroxidase family protein. (Os06t0521500-01);Haem peroxidase family protein. (Os06t0521500-02)	-5.0588	0	0	0	0.245794	0.281107	11.9584	32.7753	0.313821	9.76606	9.74347	12.0739	8.10409
OS06G0547400	Similar to Peroxidase P7 (EC 1.11.1.7) (TP7). (Os06t0547400-01)	-4.7024	0	0	0	0.438479	14.4472	65.7267	35.261	0.466529	392.038	60.3418	28.9097	7.88745
OS06G0727200	Catalase isozyme B (EC 1.11.1.6) (CAT-B). (Os06t0727200-01);Catalase isozyme B (EC 1.11.1.6) (CAT-B). (Os06t0727200-02)	1.107	0	0	-1.5211	80.3045	187.983	61.533	141.771	28.4066	90.9627	73.3803	129.414	86.1619
OS07G0665200	Similar to Superoxide dismutase [Cu-Zn]. (Os07t0665200-01)	0	0	0	-1.1502	120.295	141.826	136.364	122.692	42.5972	137.33	118.334	159.28	99.9128
OS07G0676900	Similar to Peroxidase (EC 1.11.1.7). (Os07t0676900-01)	-2.6967	0	0	0	14.332	10.5762	45.9556	23.2938	10.0903	71.4699	38.0064	24.5771	11.0974
OS07G0677100	Peroxidase. (Os07t0677100-01)	-3.9979	1.0897	0	0	5.11723	36.5135	409.775	222.89	56.5013	608.041	207.897	156.162	79.9993
OS07G0677200	Peroxidase. (Os07t0677200-01);Similar to Peroxidase. (Os07t0677200-02)	-4.48	0	0	-1.6185	68.9021	1.05504	243.571	269.917	51.255	24.5395	146.629	345.796	166.314
OS07G0677500	Similar to Peroxidase precursor (EC 1.11.1.7). (Os07t0677500-00)	0	4.1322	0	-1.33	0.94394	0	12.5281	125.743	16.6506	0.226372	0.771421	139.299	44.2367
OS08G0113000	Similar to Peroxidase 47 precursor (EC 1.11.1.7) (Atperox P47) (ATP32). (Os08t0113000-01)	0	0	3.0607	0	0	2.91001	1.4618	20.3935	4.08933	7.04782	3.08244	2.56362	2.91498
OS10G0109300	Similar to Peroxidase (EC 1.11.1.7). (Os10t0109300-01);Similar to Peroxidase 54. (Os10t0109300-02)	6.7171	0	0	0	1.01806	21.2828	1.64937	0.879646	0	0.210853	1.60615	0.907344	0.274086
OS10G0109600	Peroxidase (EC 1.11.1.7). (Os10t0109600-01);Peroxidase (EC 1.11.1.7). (Os10t0109600-02)	-1.7397	0	2.1673	0	0.110888	10.9155	2.42081	58.3178	0.353946	37.9958	2.63337	13.6176	1.69669
OS01G0326000	Similar to Peroxidase (Fragment). (Os01t0326000-01);Similar to Class III peroxidase 13. (Os01t0326000-02)	-1.5253	0	0	0	4.3336	11.9587	3.67315	10.4553	0.393606	35.88	3.08935	5.78109	2.13897

## Sheet: Supplementary Table 5
Supplementary Table 5. Summary of GO enrichment in CBB23 after PXO99A and P99M2 infection.
e	term_type	Term	queryitem	querytotal	bgitem	bgtotal	pvalue	FDR	entries
GO:0016101	P	diterpenoid metabolic process	17	1208	42	35698	2.9e-13	4.5e-10	// Os02g0571800 // Os04g0179100 // Os01g0757200 // Os11g0474800 // Os02g0571100 // Os04g0178300 // Os09g0417600 // Os05g0482400 // Os08g0560000 // Os07g0103500 // Os02g0571300 // Os02g0181300 // Os04g0178400 // Os04g0179200 // Os03g0122300 // Os07g0580900 // Os02g0570400
GO:1901564	P	organonitrogen compound metabolic process	102	1208	1768	35698	7.6e-11	5.9e-08	// Os08g0111200 // Os05g0388500 // Os01g0588900 // Os07g0112800 // Os03g0132900 // Os04g0650800 // Os11g0610900 // Os03g0425000 // Os02g0822600 // Os04g0518400 // Os04g0643200 // Os01g0814800 // Os01g0760600 // Os02g0137200 // Os01g0965400 // Os07g0173700 // Os04g0346100 // Os09g0294000 // Os10g0517500 // Os10g0550900 // Os12g0563200 // Os11g0171300 // Os10g0542900 // Os03g0720300 // Os04g0461100…
GO:0006721	P	terpenoid metabolic process	19	1208	96	35698	4.6e-10	2.4e-07	// Os02g0571800 // Os04g0179100 // Os07g0190000 // Os01g0757200 // Os11g0474800 // Os02g0571100 // Os04g0178300 // Os09g0417600 // Os05g0482400 // Os08g0560000 // Os05g0408900 // Os07g0103500 // Os02g0571300 // Os02g0181300 // Os04g0178400 // Os04g0179200 // Os03g0122300 // Os07g0580900 // Os02g0570400
GO:0051501	P	diterpene phytoalexin metabolic process	10	1208	16	35698	9.4e-10	3.7e-07	// Os04g0179100 // Os11g0474800 // Os02g0571800 // Os02g0571100 // Os04g0178300 // Os02g0571300 // Os04g0178400 // Os04g0179200 // Os07g0580900 // Os02g0570400
GO:1901566	P	organonitrogen compound biosynthetic process	74	1208	1210	35698	3.6e-09	1.1e-06	// Os03g0815400 // Os07g0658400 // Os02g0189000 // Os04g0643200 // Os06g0683200 // Os02g0111700 // Os04g0346100 // Os10g0550900 // Os03g0323200 // Os03g0843400 // Os03g0326200 // Os07g0112800 // Os03g0122200 // Os09g0294000 // Os03g0345200 // Os08g0532200 // Os03g0284400 // Os05g0495600 // Os12g0541500 // Os12g0169000 // Os11g0610900 // Os03g0425000 // Os03g0251500 // Os02g0822600 // Os03g0109500…
GO:0009685	P	gibberellin metabolic process	10	1208	22	35698	9.8e-09	2.6e-06	// Os09g0417600 // Os01g0757200 // Os02g0571800 // Os02g0571100 // Os04g0178300 // Os05g0482400 // Os08g0560000 // Os07g0103500 // Os02g0181300 // Os03g0122300
GO:0006720	P	isoprenoid metabolic process	19	1208	122	35698	1.5e-08	3.4e-06	// Os02g0571800 // Os04g0179100 // Os07g0190000 // Os01g0757200 // Os11g0474800 // Os02g0571100 // Os04g0178300 // Os09g0417600 // Os05g0482400 // Os08g0560000 // Os05g0408900 // Os07g0103500 // Os02g0571300 // Os02g0181300 // Os04g0178400 // Os04g0179200 // Os03g0122300 // Os07g0580900 // Os02g0570400
GO:0006518	P	peptide metabolic process	48	1208	704	35698	1.1e-07	2.2e-05	// Os03g0815400 // Os02g0189000 // Os06g0683200 // Os02g0728100 // Os05g0388500 // Os03g0843400 // Os07g0112800 // Os03g0122200 // Os03g0345200 // Os12g0541500 // Os12g0169000 // Os11g0610900 // Os03g0425000 // Os02g0822600 // Os03g0109500 // Os12g0263000 // Os03g0196800 // Os04g0691600 // Os03g0125000 // Os03g0769100 // Os01g0678600 // Os02g0754300 // Os01g0662300 // Os03g0284400 // Os02g0137200…
GO:0043603	P	cellular amide metabolic process	48	1208	716	35698	1.8e-07	2.4e-05	// Os03g0815400 // Os02g0189000 // Os06g0683200 // Os02g0728100 // Os05g0388500 // Os03g0843400 // Os07g0112800 // Os03g0122200 // Os03g0345200 // Os12g0541500 // Os12g0169000 // Os11g0610900 // Os03g0425000 // Os02g0822600 // Os03g0109500 // Os12g0263000 // Os03g0196800 // Os04g0691600 // Os03g0125000 // Os03g0769100 // Os01g0678600 // Os02g0754300 // Os01g0662300 // Os03g0284400 // Os02g0137200…
GO:0043043	P	peptide biosynthetic process	47	1208	688	35698	1.5e-07	2.4e-05	// Os03g0815400 // Os02g0189000 // Os06g0683200 // Os05g0388500 // Os03g0843400 // Os07g0112800 // Os03g0122200 // Os03g0345200 // Os12g0541500 // Os12g0169000 // Os11g0610900 // Os03g0425000 // Os02g0822600 // Os03g0109500 // Os12g0263000 // Os03g0196800 // Os04g0691600 // Os03g0125000 // Os03g0769100 // Os01g0678600 // Os02g0754300 // Os01g0662300 // Os03g0284400 // Os02g0137200 // Os01g0178500…
GO:0052314	P	phytoalexin metabolic process	10	1208	32	35698	1.7e-07	2.4e-05	// Os04g0179100 // Os11g0474800 // Os02g0571800 // Os02g0571100 // Os04g0178300 // Os02g0571300 // Os04g0178400 // Os04g0179200 // Os07g0580900 // Os02g0570400
GO:0043604	P	amide biosynthetic process	47	1208	691	35698	1.7e-07	2.4e-05	// Os03g0815400 // Os02g0189000 // Os06g0683200 // Os05g0388500 // Os03g0843400 // Os07g0112800 // Os03g0122200 // Os03g0345200 // Os12g0541500 // Os12g0169000 // Os11g0610900 // Os03g0425000 // Os02g0822600 // Os03g0109500 // Os12g0263000 // Os03g0196800 // Os04g0691600 // Os03g0125000 // Os03g0769100 // Os01g0678600 // Os02g0754300 // Os01g0662300 // Os03g0284400 // Os02g0137200 // Os01g0178500…
GO:0006412	P	translation	46	1208	678	35698	2.4e-07	2.9e-05	// Os03g0815400 // Os02g0189000 // Os06g0683200 // Os05g0388500 // Os03g0843400 // Os07g0112800 // Os03g0122200 // Os03g0345200 // Os02g0259600 // Os12g0169000 // Os11g0610900 // Os03g0425000 // Os02g0822600 // Os03g0109500 // Os04g0461100 // Os03g0196800 // Os04g0691600 // Os03g0125000 // Os03g0769100 // Os01g0678600 // Os02g0754300 // Os01g0662300 // Os03g0284400 // Os02g0137200 // Os01g0178500…
GO:0009404	P	toxin metabolic process	10	1208	43	35698	1.7e-06	0.0002	// Os04g0179100 // Os11g0474800 // Os02g0571800 // Os02g0571100 // Os04g0178300 // Os02g0571300 // Os04g0178400 // Os04g0179200 // Os07g0580900 // Os02g0570400
GO:0006082	P	organic acid metabolic process	53	1208	960	35698	1e-05	0.0011	// Os08g0465800 // Os02g0638300 // Os01g0757200 // Os01g0711400 // Os01g0760600 // Os03g0438100 // Os02g0627100 // Os03g0720300 // Os07g0689600 // Os12g0625000 // Os09g0294000 // Os04g0447100 // Os03g0122300 // Os08g0508800 // Os02g0571100 // Os02g0274100 // Os07g0658400 // Os04g0518400 // Os03g0815200 // Os02g0181300 // Os03g0157900 // Os07g0134800 // Os01g0770200 // Os01g0814800 // Os03g0710800…
GO:0051502	P	diterpene phytoalexin biosynthetic process	5	1208	7	35698	1.1e-05	0.0011	// Os04g0178300 // Os04g0179100 // Os04g0179200 // Os04g0178400 // Os02g0571100
GO:0044281	P	small molecule metabolic process	73	1208	1550	35698	4.3e-05	0.0039	// Os08g0465800 // Os02g0638300 // Os01g0757200 // Os01g0711400 // Os01g0760600 // Os03g0438100 // Os02g0627100 // Os03g0720300 // Os11g0455500 // Os03g0326200 // Os01g0894300 // Os12g0625000 // Os03g0192700 // Os04g0447100 // Os03g0122300 // Os03g0603600 // Os07g0176900 // Os05g0495600 // Os08g0508800 // Os06g0568200 // Os02g0571100 // Os02g0274100 // Os07g0658400 // Os04g0518400 // Os10g0516100…
GO:0019748	P	secondary metabolic process	17	1208	187	35698	6.3e-05	0.0055	// Os02g0571800 // Os05g0427400 // Os02g0626100 // Os11g0474800 // Os02g0571100 // Os04g0178300 // Os02g0177600 // Os04g0518400 // Os04g0179100 // Os02g0627100 // Os01g0850700 // Os02g0571300 // Os04g0178400 // Os04g0179200 // Os08g0448000 // Os07g0580900 // Os02g0570400
GO:1901605	P	alpha-amino acid metabolic process	19	1208	230	35698	7.9e-05	0.0065	// Os07g0182100 // Os03g0710800 // Os08g0465800 // Os07g0658400 // Os04g0650800 // Os10g0516100 // Os01g0711400 // Os01g0760600 // Os03g0815200 // Os03g0720300 // Os06g0131300 // Os03g0264400 // Os03g0291500 // Os04g0463500 // Os09g0294000 // Os03g0157900 // Os10g0550900 // Os12g0625000 // Os01g0814800
GO:0044710	P	single-organism metabolic process	153	1208	3970	35698	0.00013	0.0098	// Os08g0507100 // Os08g0111200 // Os03g0291500 // Os07g0147900 // Os03g0720300 // Os04g0447100 // Os02g0240300 // Os05g0580000 // Os04g0650800 // Os11g0610900 // Os12g0538700 // Os04g0518400 // Os02g0571300 // Os04g0678700 // Os01g0814800 // Os09g0535900 // Os02g0649800 // Os01g0962700 // Os07g0424400 // Os10g0109300 // Os02g0707100 // Os01g0965400 // Os03g0235000 // Os07g0208500 // Os09g0294000…
GO:0045454	P	cell redox homeostasis	14	1208	144	35698	0.00014	0.011	// Os02g0567100 // Os03g0405900 // Os12g0538700 // Os03g0405500 // Os03g0326500 // Os01g0194600 // Os12g0538600 // Os07g0476900 // Os02g0192700 // Os01g0667900 // Os01g0368900 // Os06g0196300 // Os08g0558200 // Os05g0198200
GO:0030001	P	metal ion transport	22	1208	307	35698	0.00016	0.011	// Os04g0464100 // Os08g0207500 // Os02g0582800 // Os04g0468600 // Os04g0667600 // Os03g0412300 // Os07g0689600 // Os12g0617800 // Os05g0495600 // Os09g0563200 // Os06g0270200 // Os11g0106700 // Os10g0532300 // Os12g0106000 // Os07g0102100 // Os03g0152000 // Os02g0176700 // Os04g0578600 // Os06g0250600 // Os09g0272000 // Os02g0584800 // Os03g0574900
GO:0009063	P	cellular amino acid catabolic process	8	1208	50	35698	0.00019	0.013	// Os05g0427400 // Os10g0516100 // Os02g0626100 // Os04g0518400 // Os02g0627100 // Os06g0131300 // Os02g0581400 // Os10g0550900
GO:0006520	P	cellular amino acid metabolic process	23	1208	339	35698	0.00024	0.015	// Os01g0711400 // Os01g0760600 // Os02g0627100 // Os12g0625000 // Os04g0650800 // Os11g0610900 // Os04g0518400 // Os03g0815200 // Os06g0548000 // Os03g0157900 // Os01g0770200 // Os01g0814800 // Os05g0427400 // Os04g0463500 // Os01g0965400 // Os06g0131300 // Os02g0581400 // Os09g0294000 // Os10g0517500 // Os10g0550900 // Os10g0516100 // Os02g0626100 // Os03g0291500
GO:0006091	P	generation of precursor metabolites and energy	26	1208	425	35698	0.00043	0.027	// Os08g0507100 // Os08g0104600 // Os01g0760600 // Os11g0242800 // Os01g0720500 // Os05g0580000 // Os08g0508800 // Os12g0538700 // Os02g0197600 // Os07g0558400 // Os12g0538600 // Os08g0435900 // Os07g0134800 // Os03g0735000 // Os02g0649800 // Os01g0869800 // Os02g0707100 // Os05g0503300 // Os10g0320100 // Os07g0147900 // Os07g0695800 // Os11g0171300 // Os10g0139700 // Os05g0101600 // Os02g0569900…
GO:0016054	P	organic acid catabolic process	10	1208	90	35698	0.00048	0.029	// Os05g0427400 // Os10g0516100 // Os02g0626100 // Os04g0518400 // Os02g0627100 // Os05g0482400 // Os06g0131300 // Os02g0274100 // Os10g0550900 // Os02g0581400
GO:0019725	P	cellular homeostasis	17	1208	227	35698	0.00053	0.031	// Os08g0558200 // Os02g0567100 // Os03g0405900 // Os12g0106000 // Os12g0538700 // Os03g0405500 // Os03g0326500 // Os01g0194600 // Os12g0538600 // Os07g0476900 // Os02g0192700 // Os01g0667900 // Os01g0368900 // Os04g0578600 // Os06g0196300 // Os11g0106700 // Os05g0198200
GO:0016102	P	diterpenoid biosynthetic process	5	1208	22	35698	0.0008	0.043	// Os04g0178300 // Os04g0179100 // Os04g0179200 // Os04g0178400 // Os02g0571100
GO:0009765	P	photosynthesis, light harvesting	6	1208	34	35698	0.00078	0.043	// Os01g0720500 // Os01g0869800 // Os02g0197600 // Os11g0242800 // Os07g0558400 // Os08g0435900
GO:0052315	P	phytoalexin biosynthetic process	5	1208	23	35698	0.00095	0.048	// Os04g0178300 // Os04g0179100 // Os04g0179200 // Os04g0178400 // Os02g0571100
GO:0009403	P	toxin biosynthetic process	5	1208	23	35698	0.00095	0.048	// Os04g0178300 // Os04g0179100 // Os04g0179200 // Os04g0178400 // Os02g0571100
GO:0046395	P	carboxylic acid catabolic process	9	1208	84	35698	0.0011	0.056	// Os05g0427400 // Os10g0516100 // Os02g0626100 // Os04g0518400 // Os02g0627100 // Os06g0131300 // Os02g0274100 // Os10g0550900 // Os02g0581400
GO:0022900	P	electron transport chain	15	1208	204	35698	0.0013	0.062	// Os08g0507100 // Os05g0101600 // Os08g0104600 // Os08g0508800 // Os12g0538700 // Os02g0707100 // Os02g0569900 // Os05g0503300 // Os12g0538600 // Os10g0139700 // Os10g0320100 // Os10g0502600 // Os07g0147900 // Os02g0649800 // Os07g0134800
GO:0009064	P	glutamine family amino acid metabolic process	7	1208	53	35698	0.0013	0.062	// Os08g0465800 // Os04g0463500 // Os07g0658400 // Os03g0720300 // Os06g0131300 // Os03g0291500 // Os10g0550900
GO:0005975	P	carbohydrate metabolic process	48	1208	1052	35698	0.0016	0.071	// Os11g0700900 // Os01g0940800 // Os03g0758100 // Os05g0491200 // Os01g0944700 // Os01g0894300 // Os03g0192700 // Os06g0356800 // Os12g0274700 // Os05g0580000 // Os05g0247100 // Os07g0695800 // Os05g0438600 // Os01g0940700 // Os03g0603600 // Os01g0947700 // Os01g0713200 // Os10g0416500 // Os03g0712700 // Os06g0573600 // Os08g0126300 // Os05g0176100 // Os03g0735000 // Os07g0424400 // Os05g0375400…
GO:0006812	P	cation transport	26	1208	474	35698	0.0019	0.081	// Os04g0464100 // Os08g0207500 // Os02g0582800 // Os04g0468600 // Os04g0667600 // Os03g0412300 // Os07g0689600 // Os06g0250600 // Os05g0495600 // Os09g0563200 // Os06g0270200 // Os11g0106700 // Os10g0532300 // Os02g0750100 // Os06g0568200 // Os12g0106000 // Os07g0102100 // Os03g0152000 // Os02g0176700 // Os03g0574900 // Os03g0251500 // Os05g0113300 // Os12g0617800 // Os09g0272000 // Os02g0584800…
GO:0006869	P	lipid transport	12	1208	149	35698	0.0019	0.081	// Os03g0103200 // Os11g0116000 // Os03g0326200 // Os03g0718800 // Os12g0115500 // Os05g0550300 // Os12g0115100 // Os11g0116200 // Os11g0115400 // Os10g0505700 // Os03g0103300 // Os12g0115300
GO:0016998	P	cell wall macromolecule catabolic process	6	1208	42	35698	0.0021	0.085	// Os10g0542900 // Os11g0592100 // Os03g0133400 // Os10g0524300 // Os04g0493400 // Os03g0132900
GO:0010876	P	lipid localization	12	1208	157	35698	0.0028	0.11	// Os03g0103200 // Os11g0116000 // Os03g0326200 // Os03g0718800 // Os12g0115500 // Os05g0550300 // Os12g0115100 // Os11g0116200 // Os11g0115400 // Os10g0505700 // Os03g0103300 // Os12g0115300
GO:0015979	P	photosynthesis	16	1208	249	35698	0.0033	0.13	// Os01g0938100 // Os03g0811100 // Os01g0720500 // Os02g0638300 // Os01g0869800 // Os07g0147500 // Os02g0197600 // Os11g0242800 // Os07g0558400 // Os03g0343900 // Os08g0435900 // Os08g0560900 // Os07g0148900 // Os07g0544800 // Os07g0147900 // Os12g0274700
GO:0016114	P	terpenoid biosynthetic process	7	1208	68	35698	0.0048	0.19	// Os04g0179100 // Os07g0190000 // Os02g0571100 // Os04g0178300 // Os05g0408900 // Os04g0178400 // Os04g0179200
GO:0043436	P	oxoacid metabolic process	38	1208	851	35698	0.0064	0.24	// Os08g0465800 // Os02g0638300 // Os01g0711400 // Os03g0291500 // Os01g0760600 // Os03g0438100 // Os02g0627100 // Os03g0720300 // Os07g0689600 // Os12g0625000 // Os04g0447100 // Os08g0508800 // Os11g0610900 // Os07g0658400 // Os04g0518400 // Os03g0815200 // Os06g0548000 // Os03g0157900 // Os01g0770200 // Os01g0814800 // Os05g0427400 // Os04g0463500 // Os05g0503300 // Os01g0965400 // Os06g0131300…
GO:0044711	P	single-organism biosynthetic process	52	1208	1259	35698	0.007	0.25	// Os04g0179100 // Os03g0438100 // Os03g0811100 // Os03g0192700 // Os03g0326200 // Os12g0625000 // Os04g0447100 // Os03g0323200 // Os07g0689600 // Os05g0176100 // Os12g0274700 // Os05g0580000 // Os08g0532200 // Os05g0495600 // Os05g0349700 // Os08g0508800 // Os06g0568200 // Os02g0571100 // Os03g0251500 // Os07g0658400 // Os03g0157900 // Os08g0509100 // Os01g0814800 // Os03g0710800 // Os03g0735000…
GO:0009069	P	serine family amino acid metabolic process	6	1208	55	35698	0.0069	0.25	// Os04g0650800 // Os10g0516100 // Os01g0711400 // Os12g0625000 // Os03g0157900 // Os01g0814800
GO:0006457	P	protein folding	13	1208	202	35698	0.0075	0.26	// Os06g0332800 // Os06g0716700 // Os01g0730500 // Os04g0549600 // Os03g0244000 // Os03g0787300 // Os12g0514500 // Os08g0487800 // Os04g0352400 // Os06g0716100 // Os02g0491400 // Os04g0675400 // Os08g0500700
GO:0019752	P	carboxylic acid metabolic process	37	1208	834	35698	0.0078	0.26	// Os08g0465800 // Os02g0638300 // Os01g0711400 // Os03g0291500 // Os01g0760600 // Os03g0438100 // Os02g0627100 // Os03g0720300 // Os07g0689600 // Os12g0625000 // Os04g0447100 // Os08g0508800 // Os11g0610900 // Os07g0658400 // Os04g0518400 // Os03g0815200 // Os06g0548000 // Os03g0157900 // Os01g0770200 // Os01g0814800 // Os05g0427400 // Os04g0463500 // Os01g0965400 // Os06g0131300 // Os07g0695800…
GO:0044255	P	cellular lipid metabolic process	26	1208	533	35698	0.0081	0.27	// Os04g0179100 // Os08g0111200 // Os01g0757200 // Os04g0178400 // Os05g0408900 // Os03g0192700 // Os03g0122300 // Os11g0474800 // Os02g0571100 // Os02g0638300 // Os02g0571300 // Os02g0181300 // Os07g0580900 // Os02g0571800 // Os04g0178300 // Os07g0103500 // Os02g0274100 // Os11g0209700 // Os04g0179200 // Os09g0417600 // Os07g0190000 // Os08g0307400 // Os05g0482400 // Os08g0560000 // Os02g0570400…
GO:0008299	P	isoprenoid biosynthetic process	8	1208	97	35698	0.0091	0.3	// Os04g0179100 // Os07g0190000 // Os02g0571100 // Os04g0178300 // Os05g0408900 // Os04g0178400 // Os04g0179200 // Os07g0580900
GO:0006754	P	ATP biosynthetic process	6	1208	59	35698	0.0093	0.3	// Os05g0495600 // Os02g0750100 // Os06g0568200 // Os02g0176700 // Os03g0326200 // Os03g0251500
GO:0009206	P	purine ribonucleoside triphosphate biosynthetic process	6	1208	67	35698	0.016	0.48	// Os05g0495600 // Os02g0750100 // Os06g0568200 // Os02g0176700 // Os03g0326200 // Os03g0251500
GO:0009201	P	ribonucleoside triphosphate biosynthetic process	6	1208	67	35698	0.016	0.48	// Os05g0495600 // Os02g0750100 // Os06g0568200 // Os02g0176700 // Os03g0326200 // Os03g0251500
GO:0009145	P	purine nucleoside triphosphate biosynthetic process	6	1208	67	35698	0.016	0.48	// Os05g0495600 // Os02g0750100 // Os06g0568200 // Os02g0176700 // Os03g0326200 // Os03g0251500
GO:0046129	P	purine ribonucleoside biosynthetic process	7	1208	88	35698	0.017	0.49	// Os06g0207000 // Os02g0750100 // Os06g0568200 // Os02g0176700 // Os05g0495600 // Os03g0326200 // Os03g0251500
GO:0042451	P	purine nucleoside biosynthetic process	7	1208	88	35698	0.017	0.49	// Os06g0207000 // Os02g0750100 // Os06g0568200 // Os02g0176700 // Os05g0495600 // Os03g0326200 // Os03g0251500
GO:0009142	P	nucleoside triphosphate biosynthetic process	6	1208	68	35698	0.017	0.49	// Os05g0495600 // Os02g0750100 // Os06g0568200 // Os02g0176700 // Os03g0326200 // Os03g0251500
GO:0044282	P	small molecule catabolic process	10	1208	157	35698	0.019	0.49	// Os05g0427400 // Os10g0516100 // Os02g0626100 // Os04g0518400 // Os02g0627100 // Os05g0482400 // Os06g0131300 // Os02g0274100 // Os10g0550900 // Os02g0581400
GO:0009152	P	purine ribonucleotide biosynthetic process	7	1208	89	35698	0.018	0.49	// Os06g0207000 // Os02g0750100 // Os06g0568200 // Os02g0176700 // Os05g0495600 // Os03g0326200 // Os03g0251500
GO:0044036	P	cell wall macromolecule metabolic process	7	1208	90	35698	0.019	0.49	// Os10g0542900 // Os11g0700900 // Os11g0592100 // Os03g0133400 // Os10g0524300 // Os04g0493400 // Os03g0132900
GO:0006629	P	lipid metabolic process	37	1208	890	35698	0.019	0.49	// Os04g0179100 // Os01g0214200 // Os08g0111200 // Os01g0757200 // Os07g0693800 // Os04g0178400 // Os02g0653900 // Os05g0408900 // Os03g0192700 // Os02g0589000 // Os03g0122300 // Os03g0603600 // Os11g0474800 // Os02g0571100 // Os02g0638300 // Os08g0560000 // Os02g0571300 // Os03g0365200 // Os07g0580900 // Os09g0535900 // Os02g0181300 // Os02g0571800 // Os04g0178300 // Os07g0190000 // Os02g0814000…
GO:0072522	P	purine-containing compound biosynthetic process	8	1208	112	35698	0.019	0.49	// Os06g0207000 // Os02g0750100 // Os06g0568200 // Os02g0613900 // Os02g0176700 // Os05g0495600 // Os03g0326200 // Os03g0251500
GO:0006979	P	response to oxidative stress	21	1208	438	35698	0.019	0.49	// Os04g0688100 // Os07g0677100 // Os01g0739500 // Os02g0115700 // Os02g0581100 // Os07g0677500 // Os08g0113000 // Os10g0109300 // Os01g0963000 // Os01g0962700 // Os01g0326300 // Os03g0235000 // Os01g0326000 // Os05g0162000 // Os10g0109600 // Os02g0240300 // Os07g0677200 // Os06g0547400 // Os04g0602100 // Os06g0521500 // Os06g0727200
GO:0009127	P	purine nucleoside monophosphate biosynthetic process	6	1208	74	35698	0.024	0.59	// Os05g0495600 // Os02g0750100 // Os06g0568200 // Os02g0176700 // Os03g0326200 // Os03g0251500
GO:0009168	P	purine ribonucleoside monophosphate biosynthetic process	6	1208	74	35698	0.024	0.59	// Os05g0495600 // Os02g0750100 // Os06g0568200 // Os02g0176700 // Os03g0326200 // Os03g0251500
GO:0006813	P	potassium ion transport	6	1208	74	35698	0.024	0.59	// Os09g0563200 // Os06g0250600 // Os07g0102100 // Os12g0617800 // Os06g0270200 // Os03g0574900
GO:0006164	P	purine nucleotide biosynthetic process	7	1208	96	35698	0.025	0.6	// Os06g0207000 // Os02g0750100 // Os06g0568200 // Os02g0176700 // Os05g0495600 // Os03g0326200 // Os03g0251500
GO:0006576	P	cellular biogenic amine metabolic process	5	1208	55	35698	0.026	0.61	// Os07g0182100 // Os03g0710800 // Os07g0689600 // Os03g0264400 // Os06g0131300
GO:0009260	P	ribonucleotide biosynthetic process	7	1208	98	35698	0.027	0.63	// Os06g0207000 // Os02g0750100 // Os06g0568200 // Os02g0176700 // Os05g0495600 // Os03g0326200 // Os03g0251500
GO:0046390	P	ribose phosphate biosynthetic process	7	1208	98	35698	0.027	0.63	// Os06g0207000 // Os02g0750100 // Os06g0568200 // Os02g0176700 // Os05g0495600 // Os03g0326200 // Os03g0251500
GO:0042455	P	ribonucleoside biosynthetic process	7	1208	99	35698	0.029	0.64	// Os06g0207000 // Os02g0750100 // Os06g0568200 // Os02g0176700 // Os05g0495600 // Os03g0326200 // Os03g0251500
GO:0009163	P	nucleoside biosynthetic process	7	1208	99	35698	0.029	0.64	// Os06g0207000 // Os02g0750100 // Os06g0568200 // Os02g0176700 // Os05g0495600 // Os03g0326200 // Os03g0251500
GO:1901607	P	alpha-amino acid biosynthetic process	9	1208	146	35698	0.03	0.65	// Os04g0650800 // Os07g0658400 // Os03g0264400 // Os03g0291500 // Os09g0294000 // Os03g0157900 // Os10g0550900 // Os12g0625000 // Os01g0814800
GO:1901659	P	glycosyl compound biosynthetic process	7	1208	100	35698	0.03	0.65	// Os06g0207000 // Os02g0750100 // Os06g0568200 // Os02g0176700 // Os05g0495600 // Os03g0326200 // Os03g0251500
GO:1901565	P	organonitrogen compound catabolic process	12	1208	222	35698	0.032	0.68	// Os10g0542900 // Os05g0427400 // Os10g0550900 // Os10g0516100 // Os02g0626100 // Os11g0592100 // Os04g0518400 // Os02g0627100 // Os06g0131300 // Os04g0493400 // Os02g0581400 // Os03g0132900
GO:0006811	P	ion transport	28	1208	672	35698	0.036	0.76	// Os04g0464100 // Os08g0207500 // Os02g0582800 // Os04g0468600 // Os04g0667600 // Os03g0412300 // Os07g0689600 // Os02g0176700 // Os06g0250600 // Os05g0495600 // Os09g0563200 // Os02g0745100 // Os06g0270200 // Os11g0106700 // Os10g0532300 // Os02g0750100 // Os06g0568200 // Os12g0106000 // Os07g0102100 // Os03g0152000 // Os03g0150600 // Os03g0574900 // Os03g0251500 // Os05g0113300 // Os12g0617800…
GO:0044106	P	cellular amine metabolic process	5	1208	61	35698	0.037	0.76	// Os07g0182100 // Os03g0710800 // Os07g0689600 // Os03g0264400 // Os06g0131300
GO:0000041	P	transition metal ion transport	5	1208	62	35698	0.039	0.8	// Os08g0207500 // Os04g0578600 // Os11g0106700 // Os07g0689600 // Os12g0106000
GO:0009698	P	phenylpropanoid metabolic process	7	1208	107	35698	0.04	0.82	// Os05g0427400 // Os02g0626100 // Os04g0518400 // Os02g0627100 // Os01g0850700 // Os08g0448000 // Os02g0177600
GO:0009156	P	ribonucleoside monophosphate biosynthetic process	6	1208	86	35698	0.043	0.87	// Os05g0495600 // Os02g0750100 // Os06g0568200 // Os02g0176700 // Os03g0326200 // Os03g0251500
GO:0043648	P	dicarboxylic acid metabolic process	5	1208	67	35698	0.05	0.99	// Os03g0720300 // Os08g0465800 // Os01g0760600 // Os10g0550900 // Os07g0658400
GO:0080090	P	regulation of primary metabolic process	47	1208	1929	35698	0.88	1	// Os11g0448400 // Os03g0180900 // Os03g0306700 // Os06g0255700 // Os07g0631100 // Os10g0456900 // Os12g0601800 // Os03g0183200 // Os09g0287000 // Os05g0322900 // Os09g0522000 // Os07g0583600 // Os03g0161900 // Os01g0899800 // Os08g0112700 // Os05g0557700 // Os03g0181100 // Os03g0402800 // Os10g0103700 // Os07g0680400 // Os09g0417600 // Os09g0474000 // Os04g0669200 // Os06g0127100 // Os02g0677300…
GO:0019222	P	regulation of metabolic process	48	1208	2169	35698	0.97	1	// Os11g0448400 // Os03g0180900 // Os03g0306700 // Os06g0255700 // Os07g0631100 // Os10g0456900 // Os12g0601800 // Os03g0183200 // Os09g0287000 // Os05g0322900 // Os09g0522000 // Os07g0583600 // Os03g0161900 // Os01g0899800 // Os08g0112700 // Os05g0557700 // Os03g0181100 // Os03g0402800 // Os10g0103700 // Os07g0680400 // Os03g0710800 // Os09g0417600 // Os09g0474000 // Os04g0669200 // Os06g0127100…
GO:0009167	P	purine ribonucleoside monophosphate metabolic process	9	1208	192	35698	0.11	1	// Os05g0495600 // Os07g0695800 // Os11g0171300 // Os06g0568200 // Os02g0176700 // Os03g0326200 // Os02g0750100 // Os03g0251500 // Os07g0134800
GO:0009165	P	nucleotide biosynthetic process	7	1208	140	35698	0.12	1	// Os06g0207000 // Os02g0750100 // Os06g0568200 // Os02g0176700 // Os05g0495600 // Os03g0326200 // Os03g0251500
GO:0007165	P	signal transduction	13	1208	856	35698	1	1	// Os11g0209700 // Os11g0671000 // Os03g0180900 // Os08g0307400 // Os07g0522900 // Os01g0178500 // Os07g0150700 // Os03g0181100 // Os09g0418000 // Os01g0850900 // Os01g0190300 // Os07g0622000 // Os01g0292200
GO:0044283	P	small molecule biosynthetic process	22	1208	574	35698	0.11	1	// Os03g0438100 // Os02g0638300 // Os03g0192700 // Os07g0689600 // Os12g0625000 // Os04g0447100 // Os08g0508800 // Os07g0658400 // Os03g0157900 // Os08g0509100 // Os01g0814800 // Os04g0640600 // Os01g0965400 // Os02g0581400 // Os04g0650800 // Os10g0550900 // Os05g0491200 // Os03g0264400 // Os03g0255500 // Os09g0294000 // Os05g0460600 // Os03g0291500
GO:1901362	P	organic cyclic compound biosynthetic process	64	1208	5077	35698	1	1	// Os03g0811100 // Os11g0448400 // Os03g0180900 // Os03g0306700 // Os06g0255700 // Os07g0631100 // Os10g0456900 // Os03g0323200 // Os03g0326200 // Os12g0601800 // Os03g0183200 // Os09g0287000 // Os05g0322900 // Os08g0532200 // Os09g0522000 // Os05g0495600 // Os06g0194000 // Os07g0583600 // Os03g0161900 // Os01g0899800 // Os08g0112700 // Os11g0700500 // Os03g0181100 // Os03g0402800 // Os05g0100500…
GO:1901360	P	organic cyclic compound metabolic process	88	1208	8102	35698	1	1	// Os11g0448400 // Os06g0255700 // Os05g0388500 // Os11g0610900 // Os08g0112700 // Os04g0518400 // Os10g0103700 // Os02g0181300 // Os02g0677300 // Os09g0334500 // Os03g0812000 // Os01g0965400 // Os10g0456900 // Os09g0294000 // Os06g0194000 // Os06g0264300 // Os05g0100500 // Os04g0669200 // Os09g0446800 // Os03g0656900 // Os03g0180900 // Os07g0631100 // Os03g0183200 // Os05g0322900 // Os08g0532200…
GO:0044712	P	single-organism catabolic process	13	1208	438	35698	0.49	1	// Os05g0427400 // Os07g0695800 // Os11g0171300 // Os02g0626100 // Os06g0131300 // Os04g0518400 // Os02g0627100 // Os05g0482400 // Os01g0850700 // Os10g0516100 // Os02g0274100 // Os10g0550900 // Os02g0581400
GO:0042440	P	pigment metabolic process	5	1208	141	35698	0.38	1	// Os03g0323200 // Os05g0349700 // Os08g0532200 // Os02g0613900 // Os03g0811100
GO:0000003	P	reproduction	5	1208	1140	35698	1	1	// Os06g0217300 // Os06g0552900 // Os03g0181100 // Os03g0180900 // Os01g0670100
GO:0043207	P	response to external biotic stimulus	10	1208	628	35698	0.98	1	// Os10g0542900 // Os07g0661400 // Os08g0508800 // Os03g0353400 // Os03g0180900 // Os11g0592100 // Os04g0493400 // Os03g0181100 // Os03g0132900 // Os02g0654700
GO:0044550	P	secondary metabolite biosynthetic process	5	1208	105	35698	0.19	1	// Os04g0178300 // Os04g0179100 // Os04g0179200 // Os04g0178400 // Os02g0571100
GO:0051707	P	response to other organism	10	1208	628	35698	0.98	1	// Os10g0542900 // Os07g0661400 // Os08g0508800 // Os03g0353400 // Os03g0180900 // Os11g0592100 // Os04g0493400 // Os03g0181100 // Os03g0132900 // Os02g0654700
GO:0071840	P	cellular component organization or biogenesis	10	1208	1766	35698	1	1	// Os01g0151200 // Os03g0284400 // Os09g0553900 // Os10g0539500 // Os10g0456900 // Os12g0571200 // Os05g0482400 // Os02g0739100 // Os06g0671900 // Os03g0812000
GO:0009617	P	response to bacterium	5	1208	316	35698	0.95	1	// Os11g0592100 // Os07g0661400 // Os03g0353400 // Os03g0180900 // Os03g0181100
GO:0071310	P	cellular response to organic substance	6	1208	545	35698	1	1	// Os03g0180900 // Os11g0671000 // Os01g0190300 // Os03g0181100 // Os01g0178500 // Os07g0622000
GO:0055085	P	transmembrane transport	8	1208	896	35698	1	1	// Os07g0559700 // Os02g0750100 // Os03g0197100 // Os06g0568200 // Os12g0571200 // Os07g0582400 // Os03g0251500 // Os07g0106200
GO:0009199	P	ribonucleoside triphosphate metabolic process	9	1208	256	35698	0.32	1	// Os05g0495600 // Os07g0695800 // Os11g0171300 // Os06g0568200 // Os02g0176700 // Os03g0326200 // Os02g0750100 // Os03g0251500 // Os07g0134800
GO:0006073	P	cellular glucan metabolic process	9	1208	207	35698	0.15	1	// Os03g0735000 // Os07g0424400 // Os06g0697000 // Os04g0429600 // Os08g0237000 // Os07g0208500 // Os05g0176100 // Os03g0736300 // Os05g0580000
GO:0016310	P	phosphorylation	40	1208	2065	35698	1	1	// Os08g0307400 // Os01g0670100 // Os11g0209700 // Os02g0126400 // Os12g0210400 // Os07g0150700 // Os01g0292200 // Os03g0772600 // Os01g0960400 // Os05g0566400 // Os07g0695800 // Os09g0353200 // Os06g0202900 // Os03g0128700 // Os03g0847600 // Os08g0174700 // Os05g0522600 // Os01g0665200 // Os07g0438500 // Os02g0228300 // Os08g0103000 // Os07g0134800 // Os02g0777800 // Os03g0179400 // Os06g0142500…
GO:0046483	P	heterocycle metabolic process	81	1208	7926	35698	1	1	// Os03g0811100 // Os11g0448400 // Os03g0180900 // Os03g0306700 // Os06g0255700 // Os07g0631100 // Os05g0388500 // Os01g0588900 // Os03g0323200 // Os03g0326200 // Os12g0601800 // Os03g0183200 // Os09g0287000 // Os05g0322900 // Os02g0654700 // Os09g0446800 // Os03g0633900 // Os07g0176900 // Os09g0522000 // Os05g0495600 // Os07g0583600 // Os07g0695800 // Os03g0161900 // Os01g0899800 // Os03g0251500…
GO:0009205	P	purine ribonucleoside triphosphate metabolic process	9	1208	256	35698	0.32	1	// Os05g0495600 // Os07g0695800 // Os11g0171300 // Os06g0568200 // Os02g0176700 // Os03g0326200 // Os02g0750100 // Os03g0251500 // Os07g0134800
GO:0060255	P	regulation of macromolecule metabolic process	47	1208	1968	35698	0.91	1	// Os11g0448400 // Os03g0180900 // Os03g0306700 // Os06g0255700 // Os07g0631100 // Os10g0456900 // Os12g0601800 // Os03g0183200 // Os09g0287000 // Os05g0322900 // Os09g0522000 // Os07g0583600 // Os03g0161900 // Os01g0899800 // Os08g0112700 // Os05g0557700 // Os03g0181100 // Os03g0402800 // Os10g0103700 // Os07g0680400 // Os09g0417600 // Os09g0474000 // Os04g0669200 // Os06g0127100 // Os02g0677300…
GO:0046034	P	ATP metabolic process	9	1208	176	35698	0.075	1	// Os05g0495600 // Os07g0695800 // Os11g0171300 // Os06g0568200 // Os02g0176700 // Os03g0326200 // Os02g0750100 // Os03g0251500 // Os07g0134800
GO:0032787	P	monocarboxylic acid metabolic process	6	1208	426	35698	0.98	1	// Os03g0438100 // Os07g0695800 // Os11g0171300 // Os02g0638300 // Os02g0274100 // Os05g0491200
GO:0023052	P	signaling	13	1208	866	35698	1	1	// Os11g0209700 // Os11g0671000 // Os03g0180900 // Os08g0307400 // Os07g0522900 // Os01g0178500 // Os07g0150700 // Os03g0181100 // Os09g0418000 // Os01g0850900 // Os01g0190300 // Os07g0622000 // Os01g0292200
GO:2001141	P	regulation of RNA biosynthetic process	45	1208	1632	35698	0.62	1	// Os11g0448400 // Os03g0180900 // Os03g0306700 // Os06g0255700 // Os07g0631100 // Os10g0456900 // Os12g0601800 // Os03g0183200 // Os09g0287000 // Os05g0322900 // Os09g0522000 // Os07g0583600 // Os03g0161900 // Os01g0899800 // Os08g0112700 // Os03g0181100 // Os03g0402800 // Os10g0103700 // Os07g0680400 // Os09g0417600 // Os09g0474000 // Os04g0669200 // Os06g0127100 // Os02g0677300 // Os09g0334500…
GO:0009607	P	response to biotic stimulus	14	1208	652	35698	0.89	1	// Os10g0542900 // Os03g0300400 // Os07g0661400 // Os08g0508800 // Os03g0353400 // Os03g0180900 // Os11g0592100 // Os12g0555000 // Os12g0555500 // Os04g0493400 // Os03g0181100 // Os03g0132900 // Os12g0555200 // Os02g0654700
GO:0046128	P	purine ribonucleoside metabolic process	10	1208	305	35698	0.38	1	// Os06g0207000 // Os07g0695800 // Os11g0171300 // Os06g0568200 // Os02g0176700 // Os05g0495600 // Os03g0326200 // Os02g0750100 // Os03g0251500 // Os07g0134800
GO:0055114	P	oxidation-reduction process	55	1208	1753	35698	0.26	1	// Os01g0126100 // Os04g0179100 // Os08g0104600 // Os07g0677100 // Os01g0760600 // Os01g0326000 // Os10g0109600 // Os04g0447100 // Os02g0240300 // Os10g0159800 // Os07g0677200 // Os03g0122300 // Os05g0580000 // Os04g0688100 // Os05g0101600 // Os08g0508800 // Os12g0538700 // Os07g0658400 // Os02g0569900 // Os12g0538600 // Os08g0113000 // Os07g0147900 // Os06g0547400 // Os03g0815200 // Os08g0507100…
GO:0044700	P	single organism signaling	13	1208	865	35698	1	1	// Os11g0209700 // Os11g0671000 // Os03g0180900 // Os08g0307400 // Os07g0522900 // Os01g0178500 // Os07g0150700 // Os03g0181100 // Os09g0418000 // Os01g0850900 // Os01g0190300 // Os07g0622000 // Os01g0292200
GO:0044702	P	single organism reproductive process	5	1208	1008	35698	1	1	// Os06g0217300 // Os06g0552900 // Os03g0181100 // Os03g0180900 // Os01g0670100
GO:0044249	P	cellular biosynthetic process	147	1208	6786	35698	1	1	// Os03g0815400 // Os11g0448400 // Os06g0255700 // Os05g0388500 // Os01g0588900 // Os07g0112800 // Os04g0447100 // Os08g0386200 // Os05g0580000 // Os06g0194000 // Os04g0650800 // Os11g0610900 // Os03g0425000 // Os02g0822600 // Os08g0112700 // Os10g0103700 // Os04g0643200 // Os01g0814800 // Os02g0181300 // Os07g0424400 // Os07g0580900 // Os02g0677300 // Os09g0334500 // Os02g0137200 // Os01g0965400…
GO:0019538	P	protein metabolic process	120	1208	5152	35698	0.99	1	// Os03g0119300 // Os04g0448300 // Os05g0571100 // Os02g0126400 // Os07g0112800 // Os07g0597200 // Os06g0229000 // Os11g0610900 // Os03g0425000 // Os02g0822600 // Os12g0230100 // Os09g0564000 // Os04g0643200 // Os03g0389100 // Os06g0288100 // Os02g0137200 // Os07g0173700 // Os04g0346100 // Os09g0418000 // Os09g0294000 // Os12g0563200 // Os07g0622000 // Os06g0264300 // Os08g0203600 // Os10g0538200…
GO:0016052	P	carbohydrate catabolic process	6	1208	176	35698	0.39	1	// Os07g0695800 // Os11g0700900 // Os07g0543300 // Os03g0736300 // Os10g0465700 // Os11g0171300
GO:0016053	P	organic acid biosynthetic process	18	1208	477	35698	0.15	1	// Os03g0438100 // Os07g0658400 // Os08g0508800 // Os02g0638300 // Os04g0640600 // Os04g0650800 // Os01g0965400 // Os07g0689600 // Os03g0264400 // Os03g0291500 // Os04g0447100 // Os09g0294000 // Os03g0157900 // Os10g0550900 // Os12g0625000 // Os05g0491200 // Os08g0509100 // Os01g0814800
GO:0016051	P	carbohydrate biosynthetic process	11	1208	232	35698	0.079	1	// Os03g0735000 // Os07g0424400 // Os08g0445700 // Os04g0429600 // Os07g0208500 // Os03g0255500 // Os03g0192700 // Os09g0376800 // Os12g0274700 // Os05g0580000 // Os05g0176100
GO:0006163	P	purine nucleotide metabolic process	10	1208	309	35698	0.4	1	// Os06g0207000 // Os07g0695800 // Os11g0171300 // Os06g0568200 // Os02g0176700 // Os05g0495600 // Os03g0326200 // Os02g0750100 // Os03g0251500 // Os07g0134800
GO:0019637	P	organophosphate metabolic process	15	1208	582	35698	0.69	1	// Os06g0207000 // Os07g0695800 // Os11g0171300 // Os06g0568200 // Os08g0307400 // Os02g0176700 // Os05g0495600 // Os11g0209700 // Os09g0529100 // Os03g0326200 // Os03g0192700 // Os02g0750100 // Os03g0251500 // Os07g0134800 // Os07g0176900
GO:0019438	P	aromatic compound biosynthetic process	62	1208	5006	35698	1	1	// Os03g0811100 // Os11g0448400 // Os03g0180900 // Os03g0306700 // Os06g0255700 // Os07g0631100 // Os10g0456900 // Os03g0323200 // Os03g0326200 // Os12g0601800 // Os03g0183200 // Os09g0287000 // Os05g0322900 // Os08g0532200 // Os09g0522000 // Os05g0495600 // Os06g0194000 // Os07g0583600 // Os03g0161900 // Os01g0899800 // Os08g0112700 // Os11g0700500 // Os03g0181100 // Os03g0402800 // Os05g0100500…
GO:0009124	P	nucleoside monophosphate biosynthetic process	6	1208	90	35698	0.051	1	// Os05g0495600 // Os02g0750100 // Os06g0568200 // Os02g0176700 // Os03g0326200 // Os03g0251500
GO:0044707	P	single-multicellular organism process	7	1208	1706	35698	1	1	// Os12g0147800 // Os05g0482400 // Os06g0552900 // Os03g0180900 // Os06g0217300 // Os01g0588900 // Os03g0181100
GO:0034645	P	cellular macromolecule biosynthetic process	99	1208	5614	35698	1	1	// Os11g0448400 // Os06g0255700 // Os05g0388500 // Os07g0112800 // Os05g0580000 // Os11g0610900 // Os03g0425000 // Os02g0822600 // Os08g0112700 // Os10g0103700 // Os04g0643200 // Os02g0181300 // Os07g0424400 // Os02g0677300 // Os09g0334500 // Os02g0137200 // Os07g0173700 // Os07g0208500 // Os04g0346100 // Os09g0294000 // Os10g0456900 // Os06g0194000 // Os12g0563200 // Os04g0429600 // Os05g0100500…
GO:0006950	P	response to stress	64	1208	2869	35698	0.99	1	// Os03g0300400 // Os06g0727200 // Os03g0180900 // Os02g0543000 // Os01g0149800 // Os02g0115700 // Os01g0135900 // Os12g0555000 // Os03g0655400 // Os01g0326000 // Os10g0109600 // Os02g0240300 // Os07g0677200 // Os04g0602100 // Os02g0758000 // Os04g0688100 // Os09g0522000 // Os01g0606900 // Os08g0508800 // Os03g0353400 // Os02g0571100 // Os02g0571300 // Os01g0326300 // Os06g0127100 // Os12g0230100…
GO:0009141	P	nucleoside triphosphate metabolic process	9	1208	259	35698	0.33	1	// Os05g0495600 // Os07g0695800 // Os11g0171300 // Os06g0568200 // Os02g0176700 // Os03g0326200 // Os02g0750100 // Os03g0251500 // Os07g0134800
GO:0009161	P	ribonucleoside monophosphate metabolic process	9	1208	205	35698	0.14	1	// Os05g0495600 // Os07g0695800 // Os11g0171300 // Os06g0568200 // Os02g0176700 // Os03g0326200 // Os02g0750100 // Os03g0251500 // Os07g0134800
GO:0009144	P	purine nucleoside triphosphate metabolic process	9	1208	256	35698	0.32	1	// Os05g0495600 // Os07g0695800 // Os11g0171300 // Os06g0568200 // Os02g0176700 // Os03g0326200 // Os02g0750100 // Os03g0251500 // Os07g0134800
GO:0006807	P	nitrogen compound metabolic process	155	1208	8902	35698	1	1	// Os08g0111200 // Os11g0448400 // Os06g0255700 // Os05g0388500 // Os01g0588900 // Os07g0112800 // Os10g0517500 // Os03g0132900 // Os04g0650800 // Os11g0610900 // Os03g0425000 // Os02g0822600 // Os08g0112700 // Os04g0518400 // Os10g0103700 // Os04g0643200 // Os01g0814800 // Os01g0760600 // Os02g0181300 // Os02g0677300 // Os09g0334500 // Os02g0137200 // Os03g0812000 // Os01g0965400 // Os07g0173700…
GO:0033692	P	cellular polysaccharide biosynthetic process	6	1208	146	35698	0.25	1	// Os03g0735000 // Os07g0424400 // Os04g0429600 // Os07g0208500 // Os05g0176100 // Os05g0580000
GO:0050789	P	regulation of biological process	76	1208	3338	35698	0.99	1	// Os11g0448400 // Os03g0405900 // Os03g0306700 // Os06g0255700 // Os11g0671000 // Os10g0456900 // Os01g0588900 // Os07g0150700 // Os01g0292200 // Os12g0601800 // Os03g0183200 // Os09g0287000 // Os05g0322900 // Os06g0704700 // Os09g0522000 // Os06g0194000 // Os07g0583600 // Os03g0180900 // Os03g0161900 // Os01g0899800 // Os12g0538700 // Os03g0405500 // Os08g0112700 // Os05g0557700 // Os01g0106400…
GO:0097659	P	nucleic acid-templated transcription	45	1208	1784	35698	0.82	1	// Os11g0448400 // Os03g0180900 // Os03g0306700 // Os06g0255700 // Os07g0631100 // Os10g0456900 // Os12g0601800 // Os03g0183200 // Os09g0287000 // Os05g0322900 // Os09g0522000 // Os07g0583600 // Os03g0161900 // Os01g0899800 // Os08g0112700 // Os03g0181100 // Os03g0402800 // Os10g0103700 // Os07g0680400 // Os09g0417600 // Os09g0474000 // Os04g0669200 // Os06g0127100 // Os02g0677300 // Os09g0334500…
GO:0009605	P	response to external stimulus	10	1208	849	35698	1	1	// Os10g0542900 // Os07g0661400 // Os08g0508800 // Os03g0353400 // Os03g0180900 // Os11g0592100 // Os04g0493400 // Os03g0181100 // Os03g0132900 // Os02g0654700
GO:1901576	P	organic substance biosynthetic process	148	1208	6784	35698	1	1	// Os03g0815400 // Os11g0448400 // Os06g0255700 // Os05g0388500 // Os07g0112800 // Os04g0447100 // Os08g0386200 // Os05g0580000 // Os06g0194000 // Os04g0650800 // Os11g0610900 // Os03g0425000 // Os02g0822600 // Os08g0112700 // Os10g0103700 // Os04g0643200 // Os01g0814800 // Os02g0181300 // Os07g0424400 // Os07g0580900 // Os02g0677300 // Os09g0334500 // Os02g0137200 // Os01g0965400 // Os07g0173700…
GO:1901575	P	organic substance catabolic process	24	1208	863	35698	0.58	1	// Os11g0700900 // Os05g0571100 // Os02g0627100 // Os01g0850700 // Os10g0550900 // Os07g0695800 // Os04g0518400 // Os04g0493400 // Os02g0205300 // Os05g0427400 // Os06g0131300 // Os02g0274100 // Os03g0132900 // Os10g0516100 // Os10g0542900 // Os06g0264300 // Os11g0171300 // Os02g0626100 // Os11g0592100 // Os07g0543300 // Os05g0482400 // Os03g0736300 // Os10g0465700 // Os02g0581400
GO:0051186	P	cofactor metabolic process	12	1208	368	35698	0.37	1	// Os06g0207000 // Os02g0638300 // Os07g0695800 // Os11g0171300 // Os03g0811100 // Os03g0323200 // Os09g0529100 // Os02g0581400 // Os09g0446800 // Os05g0349700 // Os08g0532200 // Os07g0176900
GO:0044262	P	cellular carbohydrate metabolic process	14	1208	354	35698	0.15	1	// Os03g0735000 // Os07g0424400 // Os03g0603600 // Os08g0445700 // Os06g0697000 // Os04g0429600 // Os08g0237000 // Os07g0208500 // Os05g0176100 // Os03g0192700 // Os09g0376800 // Os03g0736300 // Os05g0580000 // Os02g0194100
GO:0044260	P	cellular macromolecule metabolic process	157	1208	10759	35698	1	1	// Os11g0448400 // Os06g0255700 // Os05g0571100 // Os02g0126400 // Os07g0112800 // Os07g0597200 // Os05g0580000 // Os12g0541500 // Os11g0610900 // Os03g0425000 // Os02g0822600 // Os08g0112700 // Os12g0230100 // Os08g0237000 // Os10g0103700 // Os04g0643200 // Os03g0402800 // Os07g0424400 // Os06g0288100 // Os09g0334500 // Os02g0137200 // Os06g0697000 // Os07g0173700 // Os07g0208500 // Os04g0346100…
GO:0051188	P	cofactor biosynthetic process	8	1208	213	35698	0.27	1	// Os06g0207000 // Os03g0811100 // Os02g0638300 // Os03g0323200 // Os02g0581400 // Os09g0446800 // Os05g0349700 // Os08g0532200
GO:0016043	P	cellular component organization	9	1208	1626	35698	1	1	// Os01g0151200 // Os10g0539500 // Os09g0553900 // Os10g0456900 // Os12g0571200 // Os05g0482400 // Os02g0739100 // Os06g0671900 // Os03g0812000
GO:0065007	P	biological regulation	82	1208	3668	35698	0.99	1	// Os03g0119300 // Os11g0448400 // Os03g0405900 // Os03g0306700 // Os06g0255700 // Os11g0671000 // Os01g0850900 // Os04g0430700 // Os01g0588900 // Os07g0150700 // Os01g0292200 // Os12g0601800 // Os03g0183200 // Os09g0287000 // Os05g0322900 // Os06g0704700 // Os09g0522000 // Os06g0194000 // Os07g0583600 // Os03g0180900 // Os03g0161900 // Os01g0899800 // Os12g0538700 // Os03g0405500 // Os08g0112700…
GO:0065008	P	regulation of biological quality	18	1208	712	35698	0.73	1	// Os01g0588900 // Os08g0558200 // Os02g0567100 // Os03g0405900 // Os12g0106000 // Os12g0538700 // Os03g0405500 // Os03g0326500 // Os01g0194600 // Os12g0538600 // Os07g0476900 // Os02g0192700 // Os01g0667900 // Os01g0368900 // Os04g0578600 // Os06g0196300 // Os11g0106700 // Os05g0198200
GO:0009150	P	purine ribonucleotide metabolic process	10	1208	294	35698	0.34	1	// Os06g0207000 // Os07g0695800 // Os11g0171300 // Os06g0568200 // Os02g0176700 // Os05g0495600 // Os03g0326200 // Os02g0750100 // Os03g0251500 // Os07g0134800
GO:0018130	P	heterocycle biosynthetic process	63	1208	4955	35698	1	1	// Os03g0811100 // Os11g0448400 // Os03g0180900 // Os03g0306700 // Os06g0255700 // Os07g0631100 // Os10g0456900 // Os03g0323200 // Os03g0326200 // Os12g0601800 // Os03g0183200 // Os09g0287000 // Os05g0322900 // Os08g0532200 // Os09g0522000 // Os05g0495600 // Os06g0194000 // Os07g0583600 // Os03g0161900 // Os01g0899800 // Os08g0112700 // Os11g0700500 // Os03g0181100 // Os03g0402800 // Os05g0100500…
GO:0009755	P	hormone-mediated signaling pathway	6	1208	389	35698	0.96	1	// Os03g0180900 // Os11g0671000 // Os01g0190300 // Os03g0181100 // Os01g0178500 // Os07g0622000
GO:0009308	P	amine metabolic process	6	1208	110	35698	0.11	1	// Os07g0182100 // Os03g0710800 // Os01g0588900 // Os06g0131300 // Os07g0689600 // Os03g0264400
GO:0006810	P	transport	76	1208	2315	35698	0.12	1	// Os04g0464100 // Os08g0207500 // Os03g0197100 // Os11g0116000 // Os02g0582800 // Os06g0228200 // Os07g0522500 // Os12g0115100 // Os03g0296800 // Os03g0412300 // Os07g0582400 // Os03g0326200 // Os11g0115400 // Os03g0574900 // Os03g0103300 // Os09g0541000 // Os01g0356400 // Os04g0667600 // Os01g0609300 // Os09g0563200 // Os05g0495600 // Os06g0250600 // Os12g0231000 // Os09g0454600 // Os02g0629200…
GO:0009889	P	regulation of biosynthetic process	45	1208	1821	35698	0.86	1	// Os11g0448400 // Os03g0180900 // Os03g0306700 // Os06g0255700 // Os07g0631100 // Os10g0456900 // Os12g0601800 // Os03g0183200 // Os09g0287000 // Os05g0322900 // Os09g0522000 // Os07g0583600 // Os03g0161900 // Os01g0899800 // Os08g0112700 // Os03g0181100 // Os03g0402800 // Os10g0103700 // Os07g0680400 // Os09g0417600 // Os09g0474000 // Os04g0669200 // Os06g0127100 // Os02g0677300 // Os09g0334500…
GO:0051716	P	cellular response to stimulus	16	1208	1517	35698	1	1	// Os03g0710800 // Os06g0264300 // Os11g0671000 // Os03g0180900 // Os08g0307400 // Os07g0522900 // Os01g0178500 // Os11g0209700 // Os07g0150700 // Os12g0230100 // Os03g0181100 // Os09g0418000 // Os01g0850900 // Os01g0190300 // Os07g0622000 // Os01g0292200
GO:0050794	P	regulation of cellular process	68	1208	2948	35698	0.97	1	// Os11g0448400 // Os03g0405900 // Os03g0306700 // Os06g0255700 // Os11g0671000 // Os10g0456900 // Os07g0150700 // Os01g0292200 // Os12g0601800 // Os03g0183200 // Os09g0287000 // Os05g0322900 // Os09g0522000 // Os06g0194000 // Os07g0583600 // Os03g0180900 // Os03g0161900 // Os01g0899800 // Os12g0538700 // Os03g0405500 // Os08g0112700 // Os07g0631100 // Os12g0538600 // Os03g0181100 // Os03g0402800…
GO:0006952	P	defense response	16	1208	1205	35698	1	1	// Os09g0417600 // Os03g0300400 // Os03g0180900 // Os11g0474800 // Os02g0571100 // Os04g0178300 // Os02g0570400 // Os02g0571300 // Os12g0555000 // Os11g0592100 // Os12g0555500 // Os03g0181100 // Os03g0402800 // Os04g0178400 // Os12g0555200 // Os02g0181300
GO:0043412	P	macromolecule modification	42	1208	2675	35698	1	1	// Os05g0522600 // Os01g0670100 // Os02g0126400 // Os07g0150700 // Os01g0292200 // Os03g0772600 // Os01g0960400 // Os05g0566400 // Os09g0353200 // Os06g0202900 // Os03g0128700 // Os03g0847600 // Os08g0174700 // Os12g0210400 // Os01g0665200 // Os07g0438500 // Os02g0228300 // Os08g0103000 // Os02g0777800 // Os03g0179400 // Os06g0142500 // Os03g0401100 // Os08g0203600 // Os06g0288100 // Os05g0481100…
GO:0036211	P	protein modification process	41	1208	2550	35698	1	1	// Os05g0522600 // Os01g0670100 // Os02g0126400 // Os07g0150700 // Os01g0292200 // Os03g0772600 // Os01g0960400 // Os05g0566400 // Os09g0353200 // Os06g0202900 // Os03g0128700 // Os03g0847600 // Os08g0174700 // Os12g0210400 // Os01g0665200 // Os07g0438500 // Os02g0228300 // Os08g0103000 // Os02g0777800 // Os03g0179400 // Os06g0142500 // Os03g0401100 // Os08g0203600 // Os06g0288100 // Os05g0481100…
GO:0008152	P	metabolic process	415	1208	16859	35698	1	1	// Os11g0448400 // Os01g0940800 // Os07g0112800 // Os08g0111200 // Os05g0580000 // Os12g0538600 // Os04g0320700 // Os03g0425000 // Os08g0141400 // Os07g0182100 // Os01g0962700 // Os11g0183900 // Os10g0109300 // Os09g0511700 // Os06g0697000 // Os01g0965400 // Os07g0173700 // Os04g0556400 // Os09g0294000 // Os12g0563200 // Os06g0521500 // Os03g0704000 // Os02g0716500 // Os07g0677500 // Os07g0543300…
GO:0044723	P	single-organism carbohydrate metabolic process	18	1208	530	35698	0.27	1	// Os03g0735000 // Os07g0695800 // Os11g0171300 // Os07g0424400 // Os03g0603600 // Os12g0274700 // Os08g0445700 // Os01g0911200 // Os04g0429600 // Os07g0208500 // Os01g0894300 // Os03g0255500 // Os03g0192700 // Os09g0376800 // Os08g0126300 // Os04g0459500 // Os05g0580000 // Os05g0176100
GO:0051234	P	establishment of localization	78	1208	2331	35698	0.091	1	// Os04g0464100 // Os08g0207500 // Os03g0197100 // Os11g0116000 // Os02g0582800 // Os06g0228200 // Os07g0522500 // Os12g0115100 // Os03g0296800 // Os03g0412300 // Os07g0582400 // Os03g0326200 // Os11g0115400 // Os03g0574900 // Os03g0103300 // Os09g0541000 // Os01g0356400 // Os04g0667600 // Os01g0609300 // Os09g0563200 // Os05g0495600 // Os06g0250600 // Os12g0231000 // Os09g0454600 // Os02g0629200…
GO:0090407	P	organophosphate biosynthetic process	8	1208	230	35698	0.34	1	// Os06g0207000 // Os02g0750100 // Os06g0568200 // Os02g0176700 // Os05g0495600 // Os03g0326200 // Os03g0192700 // Os03g0251500
GO:0046148	P	pigment biosynthetic process	5	1208	113	35698	0.23	1	// Os03g0323200 // Os05g0349700 // Os08g0532200 // Os02g0613900 // Os03g0811100
GO:0044042	P	glucan metabolic process	9	1208	207	35698	0.15	1	// Os03g0735000 // Os07g0424400 // Os06g0697000 // Os04g0429600 // Os08g0237000 // Os07g0208500 // Os05g0176100 // Os03g0736300 // Os05g0580000
GO:0046394	P	carboxylic acid biosynthetic process	13	1208	423	35698	0.44	1	// Os03g0438100 // Os02g0638300 // Os04g0650800 // Os07g0658400 // Os01g0965400 // Os07g0689600 // Os03g0291500 // Os04g0447100 // Os08g0508800 // Os03g0157900 // Os10g0550900 // Os05g0491200 // Os08g0509100
GO:0050896	P	response to stimulus	80	1208	4492	35698	1	1	// Os08g0207500 // Os08g0307400 // Os06g0727200 // Os03g0180900 // Os03g0300400 // Os02g0543000 // Os02g0115700 // Os01g0135900 // Os01g0850900 // Os12g0555000 // Os07g0150700 // Os01g0326000 // Os01g0292200 // Os10g0109600 // Os02g0240300 // Os06g0547400 // Os07g0677200 // Os02g0654700 // Os04g0602100 // Os02g0758000 // Os04g0688100 // Os09g0522000 // Os01g0606900 // Os08g0508800 // Os01g0149800…
GO:0009058	P	biosynthetic process	159	1208	7021	35698	1	1	// Os03g0815400 // Os11g0448400 // Os06g0255700 // Os05g0388500 // Os01g0588900 // Os07g0112800 // Os04g0447100 // Os08g0386200 // Os05g0580000 // Os06g0194000 // Os04g0650800 // Os11g0516000 // Os11g0530600 // Os03g0425000 // Os02g0822600 // Os08g0112700 // Os04g0518400 // Os10g0103700 // Os04g0643200 // Os01g0814800 // Os02g0181300 // Os07g0424400 // Os07g0580900 // Os02g0677300 // Os09g0334500…
GO:0048367	P	shoot system development	5	1208	614	35698	1	1	// Os01g0588900 // Os06g0217300 // Os06g0552900 // Os03g0181100 // Os03g0180900
GO:0006355	P	regulation of transcription, DNA-templated	45	1208	1632	35698	0.62	1	// Os11g0448400 // Os03g0180900 // Os03g0306700 // Os06g0255700 // Os07g0631100 // Os10g0456900 // Os12g0601800 // Os03g0183200 // Os09g0287000 // Os05g0322900 // Os09g0522000 // Os07g0583600 // Os03g0161900 // Os01g0899800 // Os08g0112700 // Os03g0181100 // Os03g0402800 // Os10g0103700 // Os07g0680400 // Os09g0417600 // Os09g0474000 // Os04g0669200 // Os06g0127100 // Os02g0677300 // Os09g0334500…
GO:0010556	P	regulation of macromolecule biosynthetic process	45	1208	1766	35698	0.8	1	// Os11g0448400 // Os03g0180900 // Os03g0306700 // Os06g0255700 // Os07g0631100 // Os10g0456900 // Os12g0601800 // Os03g0183200 // Os09g0287000 // Os05g0322900 // Os09g0522000 // Os07g0583600 // Os03g0161900 // Os01g0899800 // Os08g0112700 // Os03g0181100 // Os03g0402800 // Os10g0103700 // Os07g0680400 // Os09g0417600 // Os09g0474000 // Os04g0669200 // Os06g0127100 // Os02g0677300 // Os09g0334500…
GO:1901293	P	nucleoside phosphate biosynthetic process	7	1208	142	35698	0.12	1	// Os06g0207000 // Os02g0750100 // Os06g0568200 // Os02g0176700 // Os05g0495600 // Os03g0326200 // Os03g0251500
GO:0044763	P	single-organism cellular process	156	1208	4961	35698	0.11	1	// Os08g0507100 // Os08g0111200 // Os03g0405900 // Os07g0147900 // Os01g0850900 // Os03g0720300 // Os02g0269200 // Os04g0447100 // Os05g0580000 // Os04g0650800 // Os11g0610900 // Os12g0538700 // Os03g0405500 // Os01g0949500 // Os04g0518400 // Os02g0571300 // Os01g0814800 // Os02g0649800 // Os07g0424400 // Os02g0707100 // Os01g0194600 // Os01g0965400 // Os07g0208500 // Os01g0905200 // Os01g0667900…
GO:0006753	P	nucleoside phosphate metabolic process	12	1208	405	35698	0.49	1	// Os06g0207000 // Os07g0695800 // Os11g0171300 // Os06g0568200 // Os02g0176700 // Os05g0495600 // Os09g0529100 // Os03g0326200 // Os02g0750100 // Os03g0251500 // Os07g0134800 // Os07g0176900
GO:0051171	P	regulation of nitrogen compound metabolic process	45	1208	1824	35698	0.86	1	// Os11g0448400 // Os03g0180900 // Os03g0306700 // Os06g0255700 // Os07g0631100 // Os10g0456900 // Os12g0601800 // Os03g0183200 // Os09g0287000 // Os05g0322900 // Os09g0522000 // Os07g0583600 // Os03g0161900 // Os01g0899800 // Os08g0112700 // Os03g0181100 // Os03g0402800 // Os10g0103700 // Os07g0680400 // Os09g0417600 // Os09g0474000 // Os04g0669200 // Os06g0127100 // Os02g0677300 // Os09g0334500…
GO:0042278	P	purine nucleoside metabolic process	10	1208	306	35698	0.38	1	// Os06g0207000 // Os07g0695800 // Os11g0171300 // Os06g0568200 // Os02g0176700 // Os05g0495600 // Os03g0326200 // Os02g0750100 // Os03g0251500 // Os07g0134800
GO:0032774	P	RNA biosynthetic process	45	1208	1786	35698	0.82	1	// Os11g0448400 // Os03g0180900 // Os03g0306700 // Os06g0255700 // Os07g0631100 // Os10g0456900 // Os12g0601800 // Os03g0183200 // Os09g0287000 // Os05g0322900 // Os09g0522000 // Os07g0583600 // Os03g0161900 // Os01g0899800 // Os08g0112700 // Os03g0181100 // Os03g0402800 // Os10g0103700 // Os07g0680400 // Os09g0417600 // Os09g0474000 // Os04g0669200 // Os06g0127100 // Os02g0677300 // Os09g0334500…
GO:0006732	P	coenzyme metabolic process	8	1208	250	35698	0.43	1	// Os06g0207000 // Os07g0695800 // Os11g0171300 // Os02g0638300 // Os09g0529100 // Os02g0581400 // Os09g0446800 // Os07g0176900
GO:0009314	P	response to radiation	5	1208	553	35698	1	1	// Os02g0581100 // Os07g0661400 // Os06g0552900 // Os03g0353400 // Os01g0850900
GO:0016070	P	RNA metabolic process	51	1208	2319	35698	0.98	1	// Os11g0448400 // Os03g0180900 // Os03g0306700 // Os06g0255700 // Os07g0631100 // Os05g0388500 // Os12g0601800 // Os03g0183200 // Os09g0287000 // Os05g0322900 // Os09g0522000 // Os11g0700500 // Os07g0583600 // Os03g0161900 // Os01g0899800 // Os08g0112700 // Os03g0181100 // Os03g0402800 // Os10g0103700 // Os07g0680400 // Os09g0417600 // Os09g0474000 // Os04g0669200 // Os06g0127100 // Os11g0610900…
GO:0044248	P	cellular catabolic process	20	1208	749	35698	0.65	1	// Os10g0542900 // Os05g0427400 // Os06g0264300 // Os03g0736300 // Os10g0516100 // Os02g0626100 // Os06g0131300 // Os11g0592100 // Os03g0133400 // Os10g0524300 // Os05g0571100 // Os04g0518400 // Os02g0627100 // Os05g0482400 // Os01g0850700 // Os10g0550900 // Os04g0493400 // Os02g0274100 // Os03g0132900 // Os02g0581400
GO:0034654	P	nucleobase-containing compound biosynthetic process	54	1208	4787	35698	1	1	// Os11g0448400 // Os03g0180900 // Os03g0306700 // Os06g0255700 // Os07g0631100 // Os10g0456900 // Os03g0326200 // Os12g0601800 // Os03g0183200 // Os09g0287000 // Os05g0322900 // Os09g0522000 // Os05g0495600 // Os07g0583600 // Os03g0161900 // Os01g0899800 // Os08g0112700 // Os11g0700500 // Os03g0181100 // Os03g0402800 // Os10g0103700 // Os07g0680400 // Os09g0417600 // Os02g0750100 // Os09g0474000…
GO:0034641	P	cellular nitrogen compound metabolic process	124	1208	8480	35698	1	1	// Os11g0448400 // Os06g0255700 // Os05g0388500 // Os07g0112800 // Os11g0610900 // Os03g0425000 // Os02g0822600 // Os08g0112700 // Os10g0103700 // Os04g0643200 // Os02g0181300 // Os02g0677300 // Os09g0334500 // Os02g0137200 // Os03g0812000 // Os01g0965400 // Os07g0173700 // Os04g0346100 // Os09g0294000 // Os10g0456900 // Os06g0194000 // Os12g0563200 // Os11g0171300 // Os06g0264300 // Os04g0461100…
GO:0009250	P	glucan biosynthetic process	6	1208	113	35698	0.11	1	// Os03g0735000 // Os07g0424400 // Os04g0429600 // Os07g0208500 // Os05g0176100 // Os05g0580000
GO:0070887	P	cellular response to chemical stimulus	6	1208	612	35698	1	1	// Os03g0180900 // Os11g0671000 // Os01g0190300 // Os03g0181100 // Os01g0178500 // Os07g0622000
GO:0007154	P	cell communication	14	1208	1105	35698	1	1	// Os11g0209700 // Os11g0671000 // Os01g0670100 // Os03g0180900 // Os08g0307400 // Os07g0522900 // Os01g0178500 // Os07g0150700 // Os03g0181100 // Os09g0418000 // Os01g0850900 // Os01g0190300 // Os07g0622000 // Os01g0292200
GO:0009123	P	nucleoside monophosphate metabolic process	9	1208	209	35698	0.16	1	// Os05g0495600 // Os07g0695800 // Os11g0171300 // Os06g0568200 // Os02g0176700 // Os03g0326200 // Os02g0750100 // Os03g0251500 // Os07g0134800
GO:0009126	P	purine nucleoside monophosphate metabolic process	9	1208	192	35698	0.11	1	// Os05g0495600 // Os07g0695800 // Os11g0171300 // Os06g0568200 // Os02g0176700 // Os03g0326200 // Os02g0750100 // Os03g0251500 // Os07g0134800
GO:0009259	P	ribonucleotide metabolic process	10	1208	304	35698	0.38	1	// Os06g0207000 // Os07g0695800 // Os11g0171300 // Os06g0568200 // Os02g0176700 // Os05g0495600 // Os03g0326200 // Os02g0750100 // Os03g0251500 // Os07g0134800
GO:0044699	P	single-organism process	216	1208	7625	35698	0.57	1	// Os08g0507100 // Os11g0116000 // Os02g0638300 // Os08g0111200 // Os03g0405900 // Os07g0147900 // Os01g0850900 // Os01g0588900 // Os02g0269200 // Os04g0447100 // Os02g0240300 // Os05g0580000 // Os04g0650800 // Os11g0610900 // Os12g0538700 // Os03g0405500 // Os01g0949500 // Os04g0518400 // Os02g0745100 // Os07g0622000 // Os04g0678700 // Os01g0814800 // Os09g0535900 // Os02g0649800 // Os01g0962700…
GO:0009719	P	response to endogenous stimulus	8	1208	970	35698	1	1	// Os07g0635900 // Os03g0180900 // Os11g0671000 // Os01g0178500 // Os03g0181100 // Os03g0402800 // Os01g0190300 // Os07g0622000
GO:0006139	P	nucleobase-containing compound metabolic process	71	1208	7692	35698	1	1	// Os11g0448400 // Os03g0180900 // Os03g0306700 // Os06g0255700 // Os07g0631100 // Os05g0388500 // Os03g0326200 // Os12g0601800 // Os03g0183200 // Os09g0287000 // Os05g0322900 // Os02g0654700 // Os03g0633900 // Os07g0176900 // Os09g0522000 // Os05g0495600 // Os07g0583600 // Os07g0695800 // Os03g0161900 // Os01g0899800 // Os03g0251500 // Os08g0112700 // Os12g0230100 // Os11g0700500 // Os03g0181100…
GO:0051179	P	localization	80	1208	2392	35698	0.088	1	// Os04g0464100 // Os08g0207500 // Os05g0550300 // Os03g0197100 // Os11g0116000 // Os02g0582800 // Os06g0228200 // Os07g0522500 // Os12g0115100 // Os03g0296800 // Os03g0412300 // Os07g0582400 // Os03g0326200 // Os11g0115400 // Os03g0574900 // Os03g0103300 // Os09g0541000 // Os01g0356400 // Os04g0667600 // Os01g0609300 // Os09g0563200 // Os05g0495600 // Os06g0250600 // Os12g0231000 // Os09g0454600…
GO:0006508	P	proteolysis	31	1208	1890	35698	1	1	// Os03g0119300 // Os04g0448300 // Os02g0728100 // Os05g0571100 // Os04g0537900 // Os03g0388900 // Os06g0229000 // Os06g0118700 // Os01g0795000 // Os10g0101200 // Os02g0634500 // Os04g0581100 // Os09g0564000 // Os03g0365200 // Os12g0583300 // Os03g0389100 // Os04g0561500 // Os06g0725900 // Os11g0183900 // Os10g0536000 // Os12g0257000 // Os02g0761400 // Os05g0127500 // Os04g0430700 // Os08g0508500…
GO:0015672	P	monovalent inorganic cation transport	9	1208	202	35698	0.14	1	// Os09g0563200 // Os02g0750100 // Os06g0250600 // Os06g0568200 // Os07g0102100 // Os12g0617800 // Os06g0270200 // Os03g0574900 // Os03g0251500
GO:0032502	P	developmental process	9	1208	1926	35698	1	1	// Os12g0147800 // Os05g0482400 // Os06g0552900 // Os03g0180900 // Os06g0217300 // Os01g0588900 // Os03g0181100 // Os03g0280400 // Os05g0462000
GO:1901700	P	response to oxygen-containing compound	9	1208	985	35698	1	1	// Os07g0635900 // Os03g0353400 // Os03g0180900 // Os02g0581100 // Os03g0181100 // Os03g0402800 // Os03g0655400 // Os07g0661400 // Os07g0622000
GO:0032501	P	multicellular organismal process	8	1208	1885	35698	1	1	// Os12g0147800 // Os05g0482400 // Os06g0552900 // Os01g0670100 // Os03g0180900 // Os06g0217300 // Os01g0588900 // Os03g0181100
GO:0044238	P	primary metabolic process	278	1208	13968	35698	1	1	// Os02g0111700 // Os03g0119300 // Os04g0448300 // Os11g0448400 // Os02g0570400 // Os01g0940800 // Os06g0255700 // Os11g0209700 // Os05g0571100 // Os02g0126400 // Os07g0112800 // Os07g0597200 // Os06g0229000 // Os08g0111200 // Os01g0665200 // Os05g0580000 // Os06g0131300 // Os06g0194000 // Os04g0650800 // Os05g0438600 // Os12g0230100 // Os03g0425000 // Os02g0822600 // Os08g0112700 // Os04g0518400…
GO:0009987	P	cellular process	326	1208	15174	35698	1	1	// Os08g0507100 // Os02g0111700 // Os07g0658400 // Os08g0111200 // Os11g0448400 // Os03g0405900 // Os06g0255700 // Os07g0147900 // Os05g0571100 // Os02g0126400 // Os01g0588900 // Os04g0352400 // Os07g0112800 // Os07g0597200 // Os04g0447100 // Os01g0665200 // Os05g0580000 // Os04g0549600 // Os08g0448000 // Os03g0132900 // Os04g0650800 // Os03g0843400 // Os12g0230100 // Os03g0425000 // Os03g0405500…
GO:0006725	P	cellular aromatic compound metabolic process	88	1208	8051	35698	1	1	// Os11g0448400 // Os06g0255700 // Os05g0388500 // Os01g0588900 // Os11g0610900 // Os08g0112700 // Os04g0518400 // Os10g0103700 // Os02g0181300 // Os02g0677300 // Os09g0334500 // Os03g0812000 // Os01g0965400 // Os10g0456900 // Os09g0294000 // Os06g0194000 // Os06g0264300 // Os05g0100500 // Os04g0669200 // Os09g0446800 // Os03g0656900 // Os03g0180900 // Os07g0631100 // Os03g0183200 // Os05g0322900…
GO:1903506	P	regulation of nucleic acid-templated transcription	45	1208	1632	35698	0.62	1	// Os11g0448400 // Os03g0180900 // Os03g0306700 // Os06g0255700 // Os07g0631100 // Os10g0456900 // Os12g0601800 // Os03g0183200 // Os09g0287000 // Os05g0322900 // Os09g0522000 // Os07g0583600 // Os03g0161900 // Os01g0899800 // Os08g0112700 // Os03g0181100 // Os03g0402800 // Os10g0103700 // Os07g0680400 // Os09g0417600 // Os09g0474000 // Os04g0669200 // Os06g0127100 // Os02g0677300 // Os09g0334500…
GO:0034637	P	cellular carbohydrate biosynthetic process	9	1208	193	35698	0.11	1	// Os03g0735000 // Os07g0424400 // Os08g0445700 // Os04g0429600 // Os07g0208500 // Os05g0176100 // Os03g0192700 // Os09g0376800 // Os05g0580000
GO:0032870	P	cellular response to hormone stimulus	6	1208	443	35698	0.99	1	// Os03g0180900 // Os11g0671000 // Os01g0190300 // Os03g0181100 // Os01g0178500 // Os07g0622000
GO:0001101	P	response to acid chemical	9	1208	729	35698	1	1	// Os07g0635900 // Os03g0353400 // Os03g0180900 // Os02g0581100 // Os03g0181100 // Os03g0402800 // Os03g0655400 // Os07g0661400 // Os07g0622000
GO:0044271	P	cellular nitrogen compound biosynthetic process	111	1208	5621	35698	1	1	// Os11g0448400 // Os06g0255700 // Os05g0388500 // Os07g0112800 // Os11g0610900 // Os03g0425000 // Os02g0822600 // Os08g0112700 // Os10g0103700 // Os04g0643200 // Os02g0181300 // Os02g0677300 // Os09g0334500 // Os02g0137200 // Os01g0965400 // Os07g0173700 // Os04g0346100 // Os09g0294000 // Os10g0456900 // Os06g0194000 // Os12g0563200 // Os04g0461100 // Os05g0100500 // Os04g0517100 // Os09g0446800…
GO:0055086	P	nucleobase-containing small molecule metabolic process	14	1208	456	35698	0.43	1	// Os06g0207000 // Os07g0695800 // Os11g0171300 // Os06g0568200 // Os02g0176700 // Os05g0495600 // Os01g0965400 // Os09g0529100 // Os03g0326200 // Os02g0750100 // Os03g0251500 // Os07g0134800 // Os02g0613900 // Os07g0176900
GO:0090304	P	nucleic acid metabolic process	57	1208	7187	35698	1	1	// Os11g0448400 // Os03g0180900 // Os03g0306700 // Os06g0255700 // Os07g0631100 // Os05g0388500 // Os12g0601800 // Os03g0183200 // Os09g0287000 // Os05g0322900 // Os03g0633900 // Os09g0522000 // Os11g0700500 // Os06g0194000 // Os07g0583600 // Os03g0161900 // Os01g0899800 // Os08g0112700 // Os12g0230100 // Os03g0181100 // Os03g0402800 // Os10g0103700 // Os07g0680400 // Os09g0417600 // Os09g0474000…
GO:0033036	P	macromolecule localization	15	1208	688	35698	0.88	1	// Os03g0103200 // Os11g0116000 // Os11g0580800 // Os01g0151200 // Os03g0718800 // Os12g0115500 // Os05g0550300 // Os12g0115100 // Os12g0571200 // Os11g0116200 // Os11g0115400 // Os10g0505700 // Os03g0103300 // Os12g0115300 // Os03g0326200
GO:1901137	P	carbohydrate derivative biosynthetic process	8	1208	290	35698	0.59	1	// Os06g0207000 // Os02g0750100 // Os06g0568200 // Os02g0176700 // Os05g0495600 // Os03g0326200 // Os03g0251500 // Os01g0911200
GO:0009725	P	response to hormone	8	1208	917	35698	1	1	// Os07g0635900 // Os03g0180900 // Os11g0671000 // Os01g0178500 // Os03g0181100 // Os03g0402800 // Os01g0190300 // Os07g0622000
GO:1901135	P	carbohydrate derivative metabolic process	18	1208	616	35698	0.5	1	// Os10g0542900 // Os06g0207000 // Os07g0695800 // Os11g0171300 // Os06g0568200 // Os11g0592100 // Os03g0326200 // Os02g0613900 // Os02g0176700 // Os05g0495600 // Os09g0529100 // Os04g0493400 // Os02g0750100 // Os03g0251500 // Os03g0132900 // Os07g0134800 // Os01g0911200 // Os07g0176900
GO:0051252	P	regulation of RNA metabolic process	45	1208	1647	35698	0.64	1	// Os11g0448400 // Os03g0180900 // Os03g0306700 // Os06g0255700 // Os07g0631100 // Os10g0456900 // Os12g0601800 // Os03g0183200 // Os09g0287000 // Os05g0322900 // Os09g0522000 // Os07g0583600 // Os03g0161900 // Os01g0899800 // Os08g0112700 // Os03g0181100 // Os03g0402800 // Os10g0103700 // Os07g0680400 // Os09g0417600 // Os09g0474000 // Os04g0669200 // Os06g0127100 // Os02g0677300 // Os09g0334500…
GO:0043170	P	macromolecule metabolic process	186	1208	12013	35698	1	1	// Os03g0119300 // Os04g0448300 // Os11g0448400 // Os06g0255700 // Os05g0571100 // Os02g0126400 // Os07g0112800 // Os07g0597200 // Os06g0229000 // Os05g0580000 // Os12g0541500 // Os11g0610900 // Os03g0425000 // Os02g0822600 // Os08g0112700 // Os12g0230100 // Os09g0564000 // Os10g0103700 // Os04g0643200 // Os03g0389100 // Os02g0677300 // Os03g0402800 // Os07g0424400 // Os11g0183900 // Os09g0334500…
GO:0048731	P	system development	5	1208	1157	35698	1	1	// Os01g0588900 // Os06g0217300 // Os06g0552900 // Os03g0181100 // Os03g0180900
GO:0071495	P	cellular response to endogenous stimulus	6	1208	446	35698	0.99	1	// Os03g0180900 // Os11g0671000 // Os01g0190300 // Os03g0181100 // Os01g0178500 // Os07g0622000
GO:0010035	P	response to inorganic substance	8	1208	761	35698	1	1	// Os08g0207500 // Os07g0635900 // Os03g0353400 // Os02g0581100 // Os01g0739500 // Os03g0655400 // Os10g0330000 // Os07g0661400
GO:0030243	P	cellulose metabolic process	5	1208	85	35698	0.11	1	// Os04g0429600 // Os07g0208500 // Os03g0736300 // Os05g0176100 // Os07g0424400
GO:0031326	P	regulation of cellular biosynthetic process	45	1208	1804	35698	0.84	1	// Os11g0448400 // Os03g0180900 // Os03g0306700 // Os06g0255700 // Os07g0631100 // Os10g0456900 // Os12g0601800 // Os03g0183200 // Os09g0287000 // Os05g0322900 // Os09g0522000 // Os07g0583600 // Os03g0161900 // Os01g0899800 // Os08g0112700 // Os03g0181100 // Os03g0402800 // Os10g0103700 // Os07g0680400 // Os09g0417600 // Os09g0474000 // Os04g0669200 // Os06g0127100 // Os02g0677300 // Os09g0334500…
GO:0031323	P	regulation of cellular metabolic process	45	1208	1979	35698	0.95	1	// Os11g0448400 // Os03g0180900 // Os03g0306700 // Os06g0255700 // Os07g0631100 // Os10g0456900 // Os12g0601800 // Os03g0183200 // Os09g0287000 // Os05g0322900 // Os09g0522000 // Os07g0583600 // Os03g0161900 // Os01g0899800 // Os08g0112700 // Os03g0181100 // Os03g0402800 // Os10g0103700 // Os07g0680400 // Os09g0417600 // Os09g0474000 // Os04g0669200 // Os06g0127100 // Os02g0677300 // Os09g0334500…
GO:0042592	P	homeostatic process	17	1208	432	35698	0.13	1	// Os08g0558200 // Os02g0567100 // Os03g0405900 // Os12g0106000 // Os12g0538700 // Os03g0405500 // Os03g0326500 // Os01g0194600 // Os12g0538600 // Os07g0476900 // Os02g0192700 // Os01g0667900 // Os01g0368900 // Os04g0578600 // Os06g0196300 // Os11g0106700 // Os05g0198200
GO:0044237	P	cellular metabolic process	276	1208	13091	35698	1	1	// Os08g0507100 // Os03g0815400 // Os07g0658400 // Os08g0111200 // Os11g0448400 // Os06g0255700 // Os07g0147900 // Os05g0571100 // Os02g0126400 // Os01g0588900 // Os07g0112800 // Os07g0597200 // Os04g0447100 // Os01g0665200 // Os05g0580000 // Os03g0132900 // Os04g0650800 // Os03g0843400 // Os12g0230100 // Os03g0425000 // Os02g0822600 // Os08g0112700 // Os04g0518400 // Os07g0558400 // Os08g0237000…
GO:0072521	P	purine-containing compound metabolic process	11	1208	348	35698	0.41	1	// Os06g0207000 // Os07g0695800 // Os11g0171300 // Os06g0568200 // Os02g0176700 // Os05g0495600 // Os03g0326200 // Os02g0750100 // Os03g0251500 // Os07g0134800 // Os02g0613900
GO:0007275	P	multicellular organism development	7	1208	1665	35698	1	1	// Os12g0147800 // Os05g0482400 // Os06g0552900 // Os03g0180900 // Os06g0217300 // Os01g0588900 // Os03g0181100
GO:0019684	P	photosynthesis, light reaction	6	1208	148	35698	0.26	1	// Os01g0720500 // Os01g0869800 // Os02g0197600 // Os11g0242800 // Os07g0558400 // Os08g0435900
GO:2000112	P	regulation of cellular macromolecule biosynthetic process	45	1208	1766	35698	0.8	1	// Os11g0448400 // Os03g0180900 // Os03g0306700 // Os06g0255700 // Os07g0631100 // Os10g0456900 // Os12g0601800 // Os03g0183200 // Os09g0287000 // Os05g0322900 // Os09g0522000 // Os07g0583600 // Os03g0161900 // Os01g0899800 // Os08g0112700 // Os03g0181100 // Os03g0402800 // Os10g0103700 // Os07g0680400 // Os09g0417600 // Os09g0474000 // Os04g0669200 // Os06g0127100 // Os02g0677300 // Os09g0334500…
GO:0071554	P	cell wall organization or biogenesis	7	1208	335	35698	0.84	1	// Os10g0542900 // Os11g0700900 // Os11g0592100 // Os03g0133400 // Os10g0524300 // Os04g0493400 // Os03g0132900
GO:0071704	P	organic substance metabolic process	314	1208	14618	35698	1	1	// Os02g0111700 // Os03g0119300 // Os07g0658400 // Os04g0448300 // Os11g0448400 // Os02g0570400 // Os01g0940800 // Os06g0255700 // Os11g0209700 // Os05g0571100 // Os02g0126400 // Os01g0588900 // Os07g0112800 // Os06g0203600 // Os06g0229000 // Os04g0447100 // Os08g0111200 // Os01g0665200 // Os07g0597200 // Os05g0580000 // Os06g0131300 // Os03g0132900 // Os04g0650800 // Os05g0438600 // Os12g0230100…
GO:0010467	P	gene expression	92	1208	2898	35698	0.17	1	// Os11g0448400 // Os06g0255700 // Os05g0388500 // Os07g0112800 // Os11g0610900 // Os03g0425000 // Os02g0822600 // Os08g0112700 // Os10g0103700 // Os04g0643200 // Os02g0181300 // Os02g0677300 // Os09g0334500 // Os02g0137200 // Os07g0173700 // Os04g0346100 // Os09g0294000 // Os10g0456900 // Os06g0194000 // Os12g0563200 // Os05g0100500 // Os04g0517100 // Os03g0219900 // Os03g0656900 // Os03g0265400…
GO:0071702	P	organic substance transport	19	1208	918	35698	0.94	1	// Os03g0103200 // Os12g0231000 // Os11g0580800 // Os11g0116000 // Os03g0718800 // Os03g0326200 // Os12g0115500 // Os05g0550300 // Os12g0638200 // Os12g0115100 // Os12g0571200 // Os11g0115400 // Os11g0116200 // Os06g0264500 // Os10g0505700 // Os03g0103300 // Os10g0148400 // Os12g0115300 // Os07g0106200
GO:0051704	P	multi-organism process	11	1208	1013	35698	1	1	// Os10g0542900 // Os07g0661400 // Os08g0508800 // Os03g0353400 // Os03g0180900 // Os11g0592100 // Os04g0493400 // Os03g0181100 // Os01g0670100 // Os03g0132900 // Os02g0654700
GO:0010468	P	regulation of gene expression	45	1208	1844	35698	0.88	1	// Os11g0448400 // Os03g0180900 // Os03g0306700 // Os06g0255700 // Os07g0631100 // Os10g0456900 // Os12g0601800 // Os03g0183200 // Os09g0287000 // Os05g0322900 // Os09g0522000 // Os07g0583600 // Os03g0161900 // Os01g0899800 // Os08g0112700 // Os03g0181100 // Os03g0402800 // Os10g0103700 // Os07g0680400 // Os09g0417600 // Os09g0474000 // Os04g0669200 // Os06g0127100 // Os02g0677300 // Os09g0334500…
GO:0010033	P	response to organic substance	8	1208	1123	35698	1	1	// Os07g0635900 // Os03g0180900 // Os11g0671000 // Os01g0178500 // Os03g0181100 // Os03g0402800 // Os01g0190300 // Os07g0622000
GO:0006351	P	transcription, DNA-templated	45	1208	1784	35698	0.82	1	// Os11g0448400 // Os03g0180900 // Os03g0306700 // Os06g0255700 // Os07g0631100 // Os10g0456900 // Os12g0601800 // Os03g0183200 // Os09g0287000 // Os05g0322900 // Os09g0522000 // Os07g0583600 // Os03g0161900 // Os01g0899800 // Os08g0112700 // Os03g0181100 // Os03g0402800 // Os10g0103700 // Os07g0680400 // Os09g0417600 // Os09g0474000 // Os04g0669200 // Os06g0127100 // Os02g0677300 // Os09g0334500…
GO:0006468	P	protein phosphorylation	35	1208	1891	35698	1	1	// Os05g0522600 // Os01g0670100 // Os02g0126400 // Os07g0150700 // Os01g0292200 // Os03g0772600 // Os01g0960400 // Os05g0566400 // Os09g0353200 // Os06g0202900 // Os03g0128700 // Os03g0847600 // Os08g0174700 // Os12g0210400 // Os01g0665200 // Os07g0438500 // Os02g0228300 // Os08g0103000 // Os02g0777800 // Os03g0179400 // Os06g0142500 // Os03g0401100 // Os08g0203600 // Os06g0288100 // Os05g0481100…
GO:0044267	P	cellular protein metabolic process	91	1208	3554	35698	0.88	1	// Os05g0571100 // Os02g0126400 // Os07g0112800 // Os07g0597200 // Os11g0610900 // Os03g0425000 // Os02g0822600 // Os04g0643200 // Os06g0288100 // Os02g0137200 // Os07g0173700 // Os05g0388500 // Os09g0418000 // Os09g0294000 // Os12g0563200 // Os07g0622000 // Os06g0264300 // Os03g0219900 // Os03g0265400 // Os03g0345200 // Os05g0566400 // Os02g0111700 // Os03g0128700 // Os08g0174700 // Os03g0109500…
GO:0019219	P	regulation of nucleobase-containing compound metabolic process	45	1208	1694	35698	0.71	1	// Os11g0448400 // Os03g0180900 // Os03g0306700 // Os06g0255700 // Os07g0631100 // Os10g0456900 // Os12g0601800 // Os03g0183200 // Os09g0287000 // Os05g0322900 // Os09g0522000 // Os07g0583600 // Os03g0161900 // Os01g0899800 // Os08g0112700 // Os03g0181100 // Os03g0402800 // Os10g0103700 // Os07g0680400 // Os09g0417600 // Os09g0474000 // Os04g0669200 // Os06g0127100 // Os02g0677300 // Os09g0334500…
GO:0000271	P	polysaccharide biosynthetic process	6	1208	154	35698	0.29	1	// Os03g0735000 // Os07g0424400 // Os04g0429600 // Os07g0208500 // Os05g0176100 // Os05g0580000
GO:0044264	P	cellular polysaccharide metabolic process	9	1208	239	35698	0.25	1	// Os03g0735000 // Os07g0424400 // Os06g0697000 // Os04g0429600 // Os08g0237000 // Os07g0208500 // Os05g0176100 // Os03g0736300 // Os05g0580000
GO:0006464	P	cellular protein modification process	41	1208	2550	35698	1	1	// Os05g0522600 // Os01g0670100 // Os02g0126400 // Os07g0150700 // Os01g0292200 // Os03g0772600 // Os01g0960400 // Os05g0566400 // Os09g0353200 // Os06g0202900 // Os03g0128700 // Os03g0847600 // Os08g0174700 // Os12g0210400 // Os01g0665200 // Os07g0438500 // Os02g0228300 // Os08g0103000 // Os02g0777800 // Os03g0179400 // Os06g0142500 // Os03g0401100 // Os08g0203600 // Os06g0288100 // Os05g0481100…
GO:0044767	P	single-organism developmental process	7	1208	1861	35698	1	1	// Os12g0147800 // Os05g0482400 // Os06g0552900 // Os03g0180900 // Os06g0217300 // Os01g0588900 // Os03g0181100
GO:0022414	P	reproductive process	5	1208	1136	35698	1	1	// Os06g0217300 // Os06g0552900 // Os03g0181100 // Os03g0180900 // Os01g0670100
GO:0044765	P	single-organism transport	21	1208	1246	35698	1	1	// Os03g0103200 // Os11g0116000 // Os11g0580800 // Os02g0750100 // Os06g0568200 // Os03g0718800 // Os03g0326200 // Os12g0115500 // Os05g0550300 // Os02g0745100 // Os12g0115100 // Os12g0571200 // Os11g0115400 // Os11g0116200 // Os01g0905200 // Os10g0505700 // Os03g0103300 // Os06g0255900 // Os12g0115300 // Os03g0251500 // Os07g0106200
GO:0009059	P	macromolecule biosynthetic process	99	1208	5638	35698	1	1	// Os11g0448400 // Os06g0255700 // Os05g0388500 // Os07g0112800 // Os05g0580000 // Os11g0610900 // Os03g0425000 // Os02g0822600 // Os08g0112700 // Os10g0103700 // Os04g0643200 // Os02g0181300 // Os07g0424400 // Os02g0677300 // Os09g0334500 // Os02g0137200 // Os07g0173700 // Os07g0208500 // Os04g0346100 // Os09g0294000 // Os10g0456900 // Os06g0194000 // Os12g0563200 // Os04g0429600 // Os05g0100500…
GO:0009117	P	nucleotide metabolic process	12	1208	400	35698	0.48	1	// Os06g0207000 // Os07g0695800 // Os11g0171300 // Os06g0568200 // Os02g0176700 // Os05g0495600 // Os09g0529100 // Os03g0326200 // Os02g0750100 // Os03g0251500 // Os07g0134800 // Os07g0176900
GO:0009116	P	nucleoside metabolic process	11	1208	336	35698	0.37	1	// Os06g0207000 // Os07g0695800 // Os11g0171300 // Os06g0568200 // Os02g0176700 // Os05g0495600 // Os03g0326200 // Os02g0750100 // Os03g0251500 // Os07g0134800 // Os02g0613900
GO:0042221	P	response to chemical	15	1208	1772	35698	1	1	// Os08g0207500 // Os01g0739500 // Os07g0635900 // Os03g0353400 // Os03g0180900 // Os11g0671000 // Os01g0178500 // Os01g0190300 // Os02g0581100 // Os03g0181100 // Os03g0402800 // Os03g0655400 // Os10g0330000 // Os07g0661400 // Os07g0622000
GO:0009119	P	ribonucleoside metabolic process	10	1208	319	35698	0.43	1	// Os06g0207000 // Os07g0695800 // Os11g0171300 // Os06g0568200 // Os02g0176700 // Os05g0495600 // Os03g0326200 // Os02g0750100 // Os03g0251500 // Os07g0134800
GO:0009056	P	catabolic process	26	1208	924	35698	0.56	1	// Os11g0700900 // Os10g0524300 // Os05g0571100 // Os02g0627100 // Os01g0850700 // Os10g0550900 // Os07g0695800 // Os03g0133400 // Os04g0518400 // Os04g0493400 // Os02g0205300 // Os05g0427400 // Os06g0131300 // Os02g0274100 // Os03g0132900 // Os10g0516100 // Os10g0542900 // Os06g0264300 // Os11g0171300 // Os02g0626100 // Os11g0592100 // Os07g0543300 // Os05g0482400 // Os03g0736300 // Os10g0465700…
GO:0009057	P	macromolecule catabolic process	11	1208	437	35698	0.7	1	// Os10g0542900 // Os06g0264300 // Os02g0205300 // Os11g0700900 // Os11g0592100 // Os05g0571100 // Os07g0543300 // Os03g0736300 // Os04g0493400 // Os03g0132900 // Os10g0465700
GO:1902578	P	single-organism localization	22	1208	1262	35698	1	1	// Os11g0116000 // Os12g0115100 // Os03g0326200 // Os11g0115400 // Os03g0103300 // Os12g0115300 // Os03g0103200 // Os05g0550300 // Os02g0745100 // Os01g0151200 // Os02g0750100 // Os06g0568200 // Os12g0115500 // Os12g0571200 // Os11g0116200 // Os01g0905200 // Os03g0251500 // Os07g0106200 // Os11g0580800 // Os03g0718800 // Os06g0255900 // Os10g0505700
GO:0008610	P	lipid biosynthetic process	11	1208	378	35698	0.52	1	// Os04g0179100 // Os07g0190000 // Os02g0638300 // Os02g0571100 // Os04g0178300 // Os04g0178400 // Os05g0408900 // Os03g0192700 // Os04g0179200 // Os05g0491200 // Os07g0580900
GO:0051273	P	beta-glucan metabolic process	5	1208	100	35698	0.17	1	// Os04g0429600 // Os07g0208500 // Os03g0736300 // Os05g0176100 // Os07g0424400
GO:0009628	P	response to abiotic stimulus	10	1208	1462	35698	1	1	// Os07g0635900 // Os06g0552900 // Os03g0353400 // Os01g0850900 // Os02g0581100 // Os05g0135700 // Os03g0655400 // Os10g0330000 // Os07g0661400 // Os07g0622000
GO:0006996	P	organelle organization	5	1208	975	35698	1	1	// Os02g0739100 // Os10g0539500 // Os03g0812000 // Os09g0553900 // Os12g0571200
GO:0009416	P	response to light stimulus	5	1208	536	35698	1	1	// Os02g0581100 // Os07g0661400 // Os06g0552900 // Os03g0353400 // Os01g0850900
GO:0005976	P	polysaccharide metabolic process	12	1208	286	35698	0.13	1	// Os03g0735000 // Os11g0700900 // Os07g0424400 // Os07g0543300 // Os06g0697000 // Os04g0429600 // Os08g0237000 // Os07g0208500 // Os05g0176100 // Os03g0736300 // Os05g0580000 // Os10g0465700
GO:0048856	P	anatomical structure development	7	1208	1889	35698	1	1	// Os12g0147800 // Os05g0482400 // Os06g0552900 // Os03g0180900 // Os06g0217300 // Os01g0588900 // Os03g0181100
GO:0019693	P	ribose phosphate metabolic process	12	1208	326	35698	0.23	1	// Os06g0207000 // Os07g0695800 // Os11g0171300 // Os06g0568200 // Os02g0176700 // Os05g0495600 // Os09g0529100 // Os03g0326200 // Os02g0750100 // Os03g0251500 // Os07g0134800 // Os07g0176900
GO:1901657	P	glycosyl compound metabolic process	11	1208	342	35698	0.39	1	// Os06g0207000 // Os07g0695800 // Os11g0171300 // Os06g0568200 // Os02g0176700 // Os05g0495600 // Os03g0326200 // Os02g0750100 // Os03g0251500 // Os07g0134800 // Os02g0613900
GO:0006796	P	phosphate-containing compound metabolic process	51	1208	2628	35698	1	1	// Os05g0522600 // Os01g0670100 // Os01g0960400 // Os02g0126400 // Os07g0150700 // Os03g0326200 // Os01g0292200 // Os03g0772600 // Os03g0192700 // Os07g0176900 // Os05g0566400 // Os05g0495600 // Os07g0695800 // Os09g0353200 // Os06g0202900 // Os03g0128700 // Os03g0847600 // Os08g0174700 // Os12g0210400 // Os01g0665200 // Os07g0438500 // Os02g0228300 // Os08g0103000 // Os07g0134800 // Os02g0777800…
GO:0006793	P	phosphorus metabolic process	51	1208	2646	35698	1	1	// Os05g0522600 // Os01g0670100 // Os01g0960400 // Os02g0126400 // Os07g0150700 // Os03g0326200 // Os01g0292200 // Os03g0772600 // Os03g0192700 // Os07g0176900 // Os05g0566400 // Os05g0495600 // Os07g0695800 // Os09g0353200 // Os06g0202900 // Os03g0128700 // Os03g0847600 // Os08g0174700 // Os12g0210400 // Os01g0665200 // Os07g0438500 // Os02g0228300 // Os08g0103000 // Os07g0134800 // Os02g0777800…
GO:0006259	P	DNA metabolic process	6	1208	4951	35698	1	1	// Os08g0508500 // Os06g0264300 // Os03g0424800 // Os03g0812000 // Os12g0230100 // Os03g0633900
GO:0009055	F	electron carrier activity	59	1208	230	35698	1.4e-33	1.1e-30	// Os08g0507100 // Os06g0568600 // Os10g0512400 // Os06g0102100 // Os07g0147900 // Os08g0104600 // Os09g0572700 // Os03g0140100 // Os01g0326000 // Os10g0317900 // Os10g0109600 // Os04g0447100 // Os02g0240300 // Os07g0677200 // Os02g0814400 // Os04g0688100 // Os05g0101600 // Os08g0482600 // Os08g0508800 // Os09g0441400 // Os08g0482700 // Os05g0320700 // Os12g0538600 // Os08g0113000 // Os06g0547400…
GO:0016491	F	oxidoreductase activity	111	1208	1973	35698	4.2e-11	1.6e-08	// Os08g0507100 // Os10g0512400 // Os06g0727200 // Os03g0405900 // Os06g0102100 // Os07g0147900 // Os04g0447100 // Os02g0240300 // Os03g0841900 // Os04g0650800 // Os12g0538700 // Os03g0405500 // Os08g0141400 // Os04g0678700 // Os07g0677100 // Os12g0435200 // Os10g0109300 // Os02g0707100 // Os01g0194600 // Os02g0817900 // Os03g0235000 // Os01g0667900 // Os09g0294000 // Os10g0550900 // Os06g0521500…
GO:0004497	F	monooxygenase activity	24	1208	152	35698	1.5e-10	3.9e-08	// Os08g0507100 // Os06g0568600 // Os10g0512400 // Os06g0102100 // Os03g0140100 // Os10g0317900 // Os12g0274700 // Os07g0670300 // Os05g0482400 // Os09g0441400 // Os06g0528700 // Os02g0817900 // Os06g0569500 // Os05g0320700 // Os03g0223100 // Os10g0320100 // Os04g0178400 // Os10g0139700 // Os11g0635500 // Os05g0101600 // Os03g0371400 // Os02g0569900 // Os03g0225900 // Os05g0494000
GO:0003735	F	structural constituent of ribosome	38	1208	416	35698	2.3e-09	3.6e-07	// Os03g0815400 // Os02g0189000 // Os06g0683200 // Os05g0388500 // Os03g0843400 // Os03g0452300 // Os03g0122200 // Os03g0345200 // Os06g0647100 // Os02g0111700 // Os03g0425000 // Os02g0822600 // Os03g0109500 // Os04g0461100 // Os03g0196800 // Os04g0691600 // Os03g0125000 // Os03g0769100 // Os01g0678600 // Os02g0754300 // Os01g0662300 // Os03g0284400 // Os02g0137200 // Os07g0173700 // Os04g0346100…
GO:0016829	F	lyase activity	37	1208	398	35698	2.4e-09	3.6e-07	// Os08g0465800 // Os08g0139700 // Os02g0627100 // Os03g0720300 // Os12g0625000 // Os12g0274700 // Os10g0517500 // Os02g0571800 // Os02g0571100 // Os01g0639900 // Os04g0518400 // Os08g0191700 // Os02g0571300 // Os08g0168000 // Os12g0291100 // Os01g0770200 // Os01g0814800 // Os05g0427400 // Os11g0474800 // Os04g0178300 // Os08g0423500 // Os02g0570400 // Os06g0131300 // Os02g0274100 // Os04g0463500…
GO:0005509	F	calcium ion binding	34	1208	365	35698	1e-08	1.3e-06	// Os07g0619200 // Os09g0394900 // Os05g0382600 // Os02g0126400 // Os01g0326000 // Os10g0109600 // Os07g0544800 // Os02g0240300 // Os07g0677200 // Os06g0683400 // Os04g0688100 // Os05g0495600 // Os03g0128700 // Os01g0949500 // Os01g0326300 // Os06g0547400 // Os01g0962700 // Os03g0310800 // Os06g0254700 // Os06g0691600 // Os07g0677100 // Os08g0113000 // Os10g0109300 // Os01g0135700 // Os07g0619400…
GO:0005198	F	structural molecule activity	40	1208	510	35698	4.4e-08	4.8e-06	// Os01g0126100 // Os03g0815400 // Os02g0189000 // Os06g0683200 // Os05g0388500 // Os03g0843400 // Os03g0452300 // Os03g0122200 // Os03g0345200 // Os06g0647100 // Os02g0111700 // Os03g0425000 // Os02g0822600 // Os03g0109500 // Os04g0461100 // Os03g0196800 // Os04g0691600 // Os03g0125000 // Os03g0769100 // Os01g0678600 // Os02g0754300 // Os01g0662300 // Os03g0284400 // Os02g0137200 // Os07g0173700…
GO:0020037	F	heme binding	44	1208	621	35698	1.4e-07	1.4e-05	// Os08g0507100 // Os06g0568600 // Os10g0512400 // Os06g0727200 // Os06g0102100 // Os02g0115700 // Os03g0140100 // Os01g0326000 // Os10g0317900 // Os10g0109600 // Os02g0240300 // Os07g0677200 // Os02g0814400 // Os04g0602100 // Os04g0688100 // Os05g0101600 // Os09g0441400 // Os01g0326300 // Os06g0547400 // Os01g0962700 // Os02g0817900 // Os07g0677100 // Os06g0569500 // Os02g0649800 // Os08g0113000…
GO:0016209	F	antioxidant activity	24	1208	226	35698	1.7e-07	1.4e-05	// Os06g0727200 // Os03g0405900 // Os02g0115700 // Os01g0326000 // Os10g0109600 // Os02g0240300 // Os04g0602100 // Os07g0677200 // Os04g0688100 // Os03g0405500 // Os01g0326300 // Os06g0547400 // Os01g0962700 // Os06g0196300 // Os07g0677100 // Os03g0351500 // Os08g0113000 // Os10g0109300 // Os02g0192700 // Os03g0235000 // Os05g0162000 // Os06g0521500 // Os07g0677500 // Os01g0963000
GO:0016684	F	oxidoreductase activity, acting on peroxide as acceptor	22	1208	199	35698	2.9e-07	2.2e-05	// Os06g0727200 // Os02g0115700 // Os01g0326000 // Os10g0109600 // Os02g0240300 // Os04g0602100 // Os07g0677200 // Os04g0688100 // Os03g0405500 // Os01g0326300 // Os06g0547400 // Os01g0962700 // Os06g0196300 // Os07g0677100 // Os08g0113000 // Os10g0109300 // Os02g0192700 // Os03g0235000 // Os05g0162000 // Os06g0521500 // Os07g0677500 // Os01g0963000
GO:0046906	F	tetrapyrrole binding	44	1208	651	35698	4.8e-07	3.3e-05	// Os08g0507100 // Os06g0568600 // Os10g0512400 // Os06g0727200 // Os06g0102100 // Os02g0115700 // Os03g0140100 // Os01g0326000 // Os10g0317900 // Os10g0109600 // Os02g0240300 // Os07g0677200 // Os02g0814400 // Os04g0602100 // Os04g0688100 // Os05g0101600 // Os09g0441400 // Os01g0326300 // Os06g0547400 // Os01g0962700 // Os02g0817900 // Os07g0677100 // Os06g0569500 // Os02g0649800 // Os08g0113000…
GO:0004601	F	peroxidase activity	20	1208	196	35698	3e-06	0.00019	// Os04g0688100 // Os07g0677100 // Os02g0115700 // Os07g0677500 // Os08g0113000 // Os03g0405500 // Os10g0109300 // Os01g0963000 // Os01g0962700 // Os01g0326300 // Os03g0235000 // Os01g0326000 // Os05g0162000 // Os10g0109600 // Os02g0240300 // Os07g0677200 // Os06g0547400 // Os04g0602100 // Os06g0521500 // Os06g0727200
GO:0016830	F	carbon-carbon lyase activity	15	1208	130	35698	1.4e-05	0.0008	// Os05g0460600 // Os08g0465800 // Os11g0171300 // Os04g0463500 // Os03g0720300 // Os06g0131300 // Os03g0264400 // Os02g0581400 // Os12g0291100 // Os07g0529000 // Os12g0292400 // Os12g0274700 // Os12g0291400 // Os01g0770200 // Os03g0255500
GO:0030170	F	pyridoxal phosphate binding	14	1208	128	35698	4.5e-05	0.0024	// Os08g0465800 // Os11g0516000 // Os01g0711400 // Os01g0760600 // Os03g0758100 // Os03g0720300 // Os05g0105000 // Os12g0625000 // Os06g0548000 // Os03g0157900 // Os08g0532200 // Os10g0517500 // Os01g0770200 // Os01g0814800
GO:0016831	F	carboxy-lyase activity	10	1208	83	35698	0.00027	0.013	// Os08g0465800 // Os03g0720300 // Os06g0131300 // Os02g0581400 // Os12g0291100 // Os12g0291400 // Os12g0292400 // Os12g0274700 // Os01g0770200 // Os03g0255500
GO:0004553	F	hydrolase activity, hydrolyzing O-glycosyl compounds	28	1208	481	35698	0.00056	0.027	// Os08g0111200 // Os11g0700900 // Os01g0940800 // Os01g0944700 // Os06g0356800 // Os01g0940700 // Os01g0947700 // Os01g0713200 // Os10g0416500 // Os06g0573600 // Os05g0375400 // Os01g0944900 // Os09g0511700 // Os06g0697000 // Os02g0106100 // Os03g0132900 // Os04g0493400 // Os10g0542900 // Os03g0255100 // Os11g0592100 // Os07g0543300 // Os01g0930800 // Os05g0247100 // Os08g0237000 // Os01g0687400…
GO:0016853	F	isomerase activity	16	1208	211	35698	0.00067	0.03	// Os06g0203600 // Os03g0438100 // Os08g0382400 // Os02g0571100 // Os04g0178300 // Os02g0491400 // Os03g0812000 // Os04g0352400 // Os02g0140400 // Os02g0274100 // Os03g0192700 // Os03g0712700 // Os06g0476200 // Os07g0176900 // Os08g0532200 // Os07g0636000
GO:0051082	F	unfolded protein binding	11	1208	113	35698	0.00071	0.03	// Os06g0332800 // Os06g0716700 // Os01g0730500 // Os04g0549600 // Os03g0244000 // Os12g0514500 // Os08g0487800 // Os06g0716100 // Os03g0787300 // Os04g0675400 // Os08g0500700
GO:0000287	F	magnesium ion binding	14	1208	174	35698	0.00084	0.033	// Os05g0495600 // Os11g0474800 // Os02g0571100 // Os04g0178300 // Os08g0139700 // Os02g0570400 // Os05g0135700 // Os08g0167800 // Os06g0131300 // Os03g0326200 // Os02g0581400 // Os08g0168000 // Os03g0712700 // Os02g0571300
GO:0048037	F	cofactor binding	33	1208	631	35698	0.0011	0.041	// Os08g0465800 // Os10g0100300 // Os01g0711400 // Os01g0760600 // Os03g0758100 // Os03g0720300 // Os12g0625000 // Os09g0294000 // Os08g0114300 // Os08g0532200 // Os07g0695800 // Os11g0516000 // Os06g0528700 // Os08g0141400 // Os06g0548000 // Os03g0157900 // Os08g0126300 // Os07g0134800 // Os01g0770200 // Os01g0814800 // Os02g0707100 // Os07g0212200 // Os02g0274100 // Os07g0147900 // Os04g0650800…
GO:0016702	F	oxidoreductase activity, acting on single donors with incorporation of molecular oxygen, incorporation of two atoms of oxygen	7	1208	56	35698	0.0018	0.065	// Os08g0508800 // Os12g0435200 // Os05g0127500 // Os02g0194700 // Os08g0560000 // Os04g0447100 // Os08g0509100
GO:0004568	F	chitinase activity	5	1208	28	35698	0.002	0.071	// Os10g0542900 // Os11g0592100 // Os03g0132900 // Os04g0493400 // Os11g0700900
GO:0016798	F	hydrolase activity, acting on glycosyl bonds	29	1208	557	35698	0.0023	0.074	// Os08g0111200 // Os11g0700900 // Os01g0940800 // Os01g0944700 // Os06g0356800 // Os01g0940700 // Os01g0947700 // Os01g0713200 // Os10g0416500 // Os06g0573600 // Os05g0375400 // Os01g0944900 // Os09g0511700 // Os06g0697000 // Os02g0106100 // Os03g0132900 // Os04g0493400 // Os06g0179000 // Os10g0542900 // Os03g0255100 // Os11g0592100 // Os07g0543300 // Os01g0930800 // Os05g0247100 // Os08g0237000…
GO:0016701	F	oxidoreductase activity, acting on single donors with incorporation of molecular oxygen	7	1208	67	35698	0.0045	0.14	// Os08g0508800 // Os12g0435200 // Os05g0127500 // Os02g0194700 // Os08g0560000 // Os04g0447100 // Os08g0509100
GO:0008483	F	transaminase activity	6	1208	51	35698	0.0049	0.14	// Os11g0516000 // Os01g0760600 // Os01g0238500 // Os06g0548000 // Os03g0157900 // Os08g0532200
GO:0016769	F	transferase activity, transferring nitrogenous groups	6	1208	51	35698	0.0049	0.14	// Os11g0516000 // Os01g0760600 // Os01g0238500 // Os06g0548000 // Os03g0157900 // Os08g0532200
GO:0015036	F	disulfide oxidoreductase activity	9	1208	105	35698	0.0046	0.14	// Os12g0538700 // Os05g0198200 // Os02g0707100 // Os01g0194600 // Os12g0538600 // Os04g0227500 // Os01g0667900 // Os01g0368900 // Os08g0558200
GO:0015035	F	protein disulfide oxidoreductase activity	8	1208	94	35698	0.0077	0.21	// Os12g0538700 // Os05g0198200 // Os01g0194600 // Os12g0538600 // Os04g0227500 // Os01g0667900 // Os01g0368900 // Os08g0558200
GO:0016840	F	carbon-nitrogen lyase activity	5	1208	42	35698	0.0096	0.25	// Os05g0427400 // Os10g0543500 // Os04g0518400 // Os02g0626100 // Os02g0627100
GO:0008237	F	metallopeptidase activity	7	1208	81	35698	0.011	0.29	// Os03g0151800 // Os04g0581100 // Os05g0127500 // Os06g0725900 // Os02g0761400 // Os06g0229000 // Os03g0579000
GO:0016835	F	carbon-oxygen lyase activity	11	1208	181	35698	0.019	0.47	// Os07g0182100 // Os02g0571800 // Os11g0474800 // Os08g0423500 // Os02g0571300 // Os02g0570400 // Os12g0625000 // Os02g0274100 // Os01g0639900 // Os01g0814800 // Os02g0581400
GO:0003700	F	transcription factor activity, sequence-specific DNA binding	33	1208	803	35698	0.029	0.67	// Os11g0448400 // Os03g0306700 // Os06g0255700 // Os12g0601800 // Os03g0183200 // Os09g0287000 // Os05g0322900 // Os09g0522000 // Os03g0161900 // Os01g0899800 // Os08g0112700 // Os02g0181300 // Os07g0680400 // Os09g0417600 // Os06g0552900 // Os09g0474000 // Os06g0127100 // Os02g0677300 // Os09g0334500 // Os06g0601000 // Os06g0194000 // Os09g0434500 // Os09g0286600 // Os02g0654700 // Os06g0217300…
GO:0001071	F	nucleic acid binding transcription factor activity	33	1208	803	35698	0.029	0.67	// Os11g0448400 // Os03g0306700 // Os06g0255700 // Os12g0601800 // Os03g0183200 // Os09g0287000 // Os05g0322900 // Os09g0522000 // Os03g0161900 // Os01g0899800 // Os08g0112700 // Os02g0181300 // Os07g0680400 // Os09g0417600 // Os06g0552900 // Os09g0474000 // Os06g0127100 // Os02g0677300 // Os09g0334500 // Os06g0601000 // Os06g0194000 // Os09g0434500 // Os09g0286600 // Os02g0654700 // Os06g0217300…
GO:0016887	F	ATPase activity	20	1208	437	35698	0.032	0.72	// Os02g0318500 // Os01g0609300 // Os07g0522500 // Os02g0750100 // Os06g0568200 // Os02g0636300 // Os06g0255700 // Os10g0442900 // Os02g0176700 // Os05g0495600 // Os10g0456900 // Os11g0587600 // Os03g0108600 // Os03g0326200 // Os03g0812000 // Os08g0398000 // Os08g0384500 // Os01g0609900 // Os04g0620000 // Os01g0356400
GO:0016866	F	intramolecular transferase activity	5	1208	60	35698	0.035	0.75	// Os03g0712700 // Os02g0140400 // Os08g0532200 // Os06g0476200 // Os07g0636000
GO:0017111	F	nucleoside-triphosphatase activity	38	1208	977	35698	0.041	0.84	// Os02g0526400 // Os03g0151800 // Os06g0255700 // Os06g0725900 // Os10g0456900 // Os03g0326200 // Os02g0269200 // Os06g0229000 // Os01g0356400 // Os01g0609300 // Os01g0297200 // Os02g0636300 // Os01g0623500 // Os06g0255200 // Os12g0230100 // Os07g0192000 // Os08g0384500 // Os06g0697600 // Os03g0812000 // Os02g0318500 // Os07g0522500 // Os02g0750100 // Os06g0568200 // Os12g0431100 // Os08g0398000…
GO:0015079	F	potassium ion transmembrane transporter activity	5	1208	63	35698	0.041	0.84	// Os09g0563200 // Os07g0102100 // Os06g0250600 // Os06g0270200 // Os03g0574900
GO:0004180	F	carboxypeptidase activity	5	1208	64	35698	0.043	0.86	// Os12g0257000 // Os11g0432900 // Os10g0101200 // Os03g0151800 // Os06g0647400
GO:0031072	F	heat shock protein binding	8	1208	134	35698	0.045	0.88	// Os06g0332800 // Os01g0606900 // Os01g0730500 // Os04g0549600 // Os03g0244000 // Os06g0716100 // Os03g0787300 // Os04g0675400
GO:0016667	F	oxidoreductase activity, acting on a sulfur group of donors	9	1208	161	35698	0.049	0.93	// Os12g0538700 // Os05g0198200 // Os02g0707100 // Os01g0194600 // Os12g0538600 // Os04g0227500 // Os01g0667900 // Os01g0368900 // Os08g0558200
GO:0004713	F	protein tyrosine kinase activity	8	1208	138	35698	0.052	0.96	// Os03g0401100 // Os09g0353200 // Os11g0444700 // Os07g0438500 // Os01g0292200 // Os06g0636600 // Os08g0103000 // Os02g0527600
GO:0004252	F	serine-type endopeptidase activity	6	1208	136	35698	0.2	1	// Os03g0119300 // Os04g0561500 // Os02g0634500 // Os01g0795000 // Os07g0622000 // Os04g0430700
GO:0000166	F	nucleotide binding	117	1208	4588	35698	0.91	1	// Os06g0255700 // Os02g0126400 // Os07g0597200 // Os06g0229000 // Os01g0356400 // Os04g0650800 // Os11g0610900 // Os12g0230100 // Os08g0487800 // Os04g0675200 // Os08g0141400 // Os08g0500700 // Os12g0632000 // Os06g0288100 // Os08g0384500 // Os02g0707100 // Os03g0812000 // Os10g0456900 // Os09g0418000 // Os09g0294000 // Os07g0622000 // Os08g0448000 // Os07g0522900 // Os03g0835100 // Os05g0120100…
GO:0017171	F	serine hydrolase activity	10	1208	220	35698	0.11	1	// Os03g0119300 // Os04g0561500 // Os02g0634500 // Os06g0647400 // Os12g0257000 // Os11g0432900 // Os01g0795000 // Os10g0101200 // Os07g0622000 // Os04g0430700
GO:0016818	F	hydrolase activity, acting on acid anhydrides, in phosphorus-containing anhydrides	38	1208	1032	35698	0.076	1	// Os02g0526400 // Os03g0151800 // Os06g0255700 // Os06g0725900 // Os10g0456900 // Os03g0326200 // Os02g0269200 // Os06g0229000 // Os01g0356400 // Os01g0609300 // Os01g0297200 // Os02g0636300 // Os01g0623500 // Os06g0255200 // Os12g0230100 // Os07g0192000 // Os08g0384500 // Os06g0697600 // Os03g0812000 // Os02g0318500 // Os07g0522500 // Os02g0750100 // Os06g0568200 // Os12g0431100 // Os08g0398000…
GO:0016817	F	hydrolase activity, acting on acid anhydrides	38	1208	1046	35698	0.087	1	// Os02g0526400 // Os03g0151800 // Os06g0255700 // Os06g0725900 // Os10g0456900 // Os03g0326200 // Os02g0269200 // Os06g0229000 // Os01g0356400 // Os01g0609300 // Os01g0297200 // Os02g0636300 // Os01g0623500 // Os06g0255200 // Os12g0230100 // Os07g0192000 // Os08g0384500 // Os06g0697600 // Os03g0812000 // Os02g0318500 // Os07g0522500 // Os02g0750100 // Os06g0568200 // Os12g0431100 // Os08g0398000…
GO:1901265	F	nucleoside phosphate binding	117	1208	4588	35698	0.91	1	// Os06g0255700 // Os02g0126400 // Os07g0597200 // Os06g0229000 // Os01g0356400 // Os04g0650800 // Os11g0610900 // Os12g0230100 // Os08g0487800 // Os04g0675200 // Os08g0141400 // Os08g0500700 // Os12g0632000 // Os06g0288100 // Os08g0384500 // Os02g0707100 // Os03g0812000 // Os10g0456900 // Os09g0418000 // Os09g0294000 // Os07g0622000 // Os08g0448000 // Os07g0522900 // Os03g0835100 // Os05g0120100…
GO:0015399	F	primary active transmembrane transporter activity	9	1208	209	35698	0.16	1	// Os11g0580800 // Os02g0750100 // Os06g0568200 // Os02g0176700 // Os05g0495600 // Os12g0571200 // Os03g0326200 // Os04g0620000 // Os01g0356400
GO:0017076	F	purine nucleotide binding	96	1208	3913	35698	0.95	1	// Os06g0255700 // Os10g0456900 // Os07g0597200 // Os06g0229000 // Os01g0356400 // Os11g0610900 // Os07g0438500 // Os08g0487800 // Os04g0675200 // Os08g0500700 // Os06g0288100 // Os08g0384500 // Os03g0812000 // Os02g0126400 // Os09g0418000 // Os09g0294000 // Os07g0622000 // Os08g0448000 // Os07g0522900 // Os03g0835100 // Os09g0446800 // Os01g0894300 // Os05g0566400 // Os02g0636300 // Os03g0128700…
GO:0016787	F	hydrolase activity	126	1208	5758	35698	1	1	// Os03g0119300 // Os04g0448300 // Os03g0823400 // Os01g0940800 // Os06g0255700 // Os10g0456900 // Os02g0269200 // Os08g0475100 // Os06g0229000 // Os08g0111200 // Os01g0356400 // Os05g0438600 // Os02g0634500 // Os09g0564000 // Os09g0537700 // Os03g0389100 // Os05g0375400 // Os11g0183900 // Os09g0511700 // Os06g0697000 // Os02g0761400 // Os02g0823000 // Os07g0622000 // Os10g0542900 // Os10g0538200…
GO:0016788	F	hydrolase activity, acting on ester bonds	13	1208	2211	35698	1	1	// Os03g0710800 // Os09g0535900 // Os05g0438600 // Os01g0214200 // Os01g0777700 // Os01g0720400 // Os09g0529100 // Os12g0230100 // Os09g0537700 // Os03g0365200 // Os01g0739200 // Os02g0653900 // Os03g0603600
GO:0016773	F	phosphotransferase activity, alcohol group as acceptor	40	1208	2031	35698	1	1	// Os08g0307400 // Os01g0670100 // Os02g0126400 // Os12g0210400 // Os07g0150700 // Os01g0894300 // Os01g0292200 // Os03g0772600 // Os01g0960400 // Os05g0566400 // Os09g0353200 // Os06g0202900 // Os03g0128700 // Os03g0847600 // Os08g0174700 // Os05g0522600 // Os01g0665200 // Os07g0438500 // Os02g0228300 // Os08g0103000 // Os02g0777800 // Os03g0179400 // Os06g0142500 // Os03g0401100 // Os08g0203600…
GO:0016772	F	transferase activity, transferring phosphorus-containing groups	48	1208	5156	35698	1	1	// Os05g0522600 // Os01g0670100 // Os06g0142500 // Os02g0126400 // Os07g0150700 // Os01g0894300 // Os01g0292200 // Os03g0772600 // Os01g0960400 // Os05g0580000 // Os05g0566400 // Os09g0353200 // Os06g0202900 // Os03g0128700 // Os03g0847600 // Os08g0174700 // Os12g0210400 // Os10g0573000 // Os01g0665200 // Os07g0438500 // Os02g0228300 // Os08g0103000 // Os02g0777800 // Os03g0179400 // Os03g0735000…
GO:0015077	F	monovalent inorganic cation transmembrane transporter activity	10	1208	225	35698	0.12	1	// Os09g0563200 // Os05g0113300 // Os02g0750100 // Os06g0250600 // Os06g0568200 // Os07g0102100 // Os12g0617800 // Os06g0270200 // Os03g0574900 // Os03g0251500
GO:0032559	F	adenyl ribonucleotide binding	91	1208	3635	35698	0.92	1	// Os06g0255700 // Os10g0456900 // Os07g0597200 // Os06g0229000 // Os01g0356400 // Os11g0610900 // Os07g0438500 // Os08g0487800 // Os04g0675200 // Os08g0500700 // Os06g0288100 // Os08g0384500 // Os03g0812000 // Os02g0126400 // Os09g0418000 // Os09g0294000 // Os07g0622000 // Os08g0448000 // Os09g0446800 // Os01g0894300 // Os05g0566400 // Os02g0636300 // Os03g0128700 // Os08g0174700 // Os07g0192000…
GO:0032555	F	purine ribonucleotide binding	96	1208	3866	35698	0.94	1	// Os06g0255700 // Os10g0456900 // Os07g0597200 // Os06g0229000 // Os01g0356400 // Os11g0610900 // Os07g0438500 // Os08g0487800 // Os04g0675200 // Os08g0500700 // Os06g0288100 // Os08g0384500 // Os03g0812000 // Os02g0126400 // Os09g0418000 // Os09g0294000 // Os07g0622000 // Os08g0448000 // Os07g0522900 // Os03g0835100 // Os09g0446800 // Os01g0894300 // Os05g0566400 // Os02g0636300 // Os03g0128700…
GO:0032550	F	purine ribonucleoside binding	96	1208	3866	35698	0.94	1	// Os06g0255700 // Os10g0456900 // Os07g0597200 // Os06g0229000 // Os01g0356400 // Os11g0610900 // Os07g0438500 // Os08g0487800 // Os04g0675200 // Os08g0500700 // Os06g0288100 // Os08g0384500 // Os03g0812000 // Os02g0126400 // Os09g0418000 // Os09g0294000 // Os07g0622000 // Os08g0448000 // Os07g0522900 // Os03g0835100 // Os09g0446800 // Os01g0894300 // Os05g0566400 // Os02g0636300 // Os03g0128700…
GO:0032553	F	ribonucleotide binding	97	1208	3908	35698	0.94	1	// Os06g0255700 // Os10g0456900 // Os07g0597200 // Os06g0229000 // Os01g0356400 // Os11g0610900 // Os07g0438500 // Os08g0487800 // Os04g0675200 // Os08g0500700 // Os06g0288100 // Os08g0384500 // Os03g0812000 // Os02g0126400 // Os09g0418000 // Os09g0294000 // Os07g0622000 // Os08g0448000 // Os07g0522900 // Os03g0835100 // Os09g0446800 // Os01g0894300 // Os05g0566400 // Os02g0636300 // Os03g0128700…
GO:0043565	F	sequence-specific DNA binding	15	1208	474	35698	0.39	1	// Os09g0417600 // Os09g0474000 // Os03g0161900 // Os06g0217300 // Os03g0306700 // Os01g0705300 // Os08g0112700 // Os09g0334500 // Os06g0601000 // Os07g0680400 // Os02g0181300 // Os12g0601800 // Os05g0322900 // Os09g0417800 // Os08g0386200
GO:0005506	F	iron ion binding	12	1208	556	35698	0.87	1	// Os08g0508800 // Os12g0106000 // Os02g0194700 // Os04g0581100 // Os04g0447100 // Os08g0560000 // Os07g0103500 // Os05g0127500 // Os04g0578600 // Os11g0106700 // Os03g0122300 // Os08g0509100
GO:0005507	F	copper ion binding	5	1208	264	35698	0.87	1	// Os01g0126100 // Os01g0850700 // Os08g0482700 // Os08g0482600 // Os09g0572700
GO:0008324	F	cation transmembrane transporter activity	14	1208	411	35698	0.3	1	// Os09g0563200 // Os05g0113300 // Os02g0750100 // Os06g0250600 // Os06g0568200 // Os08g0207500 // Os07g0102100 // Os02g0176700 // Os05g0495600 // Os12g0617800 // Os06g0270200 // Os03g0574900 // Os03g0251500 // Os07g0106200
GO:0008289	F	lipid binding	10	1208	258	35698	0.21	1	// Os11g0116000 // Os09g0394900 // Os06g0552900 // Os10g0516100 // Os12g0115500 // Os12g0115100 // Os11g0116200 // Os11g0115400 // Os05g0382600 // Os12g0115300
GO:0004190	F	aspartic-type endopeptidase activity	7	1208	624	35698	1	1	// Os08g0508500 // Os04g0448300 // Os10g0538200 // Os11g0183900 // Os06g0118700 // Os02g0823000 // Os12g0583300
GO:0001883	F	purine nucleoside binding	96	1208	3866	35698	0.94	1	// Os06g0255700 // Os10g0456900 // Os07g0597200 // Os06g0229000 // Os01g0356400 // Os11g0610900 // Os07g0438500 // Os08g0487800 // Os04g0675200 // Os08g0500700 // Os06g0288100 // Os08g0384500 // Os03g0812000 // Os02g0126400 // Os09g0418000 // Os09g0294000 // Os07g0622000 // Os08g0448000 // Os07g0522900 // Os03g0835100 // Os09g0446800 // Os01g0894300 // Os05g0566400 // Os02g0636300 // Os03g0128700…
GO:0001882	F	nucleoside binding	96	1208	3877	35698	0.94	1	// Os06g0255700 // Os10g0456900 // Os07g0597200 // Os06g0229000 // Os01g0356400 // Os11g0610900 // Os07g0438500 // Os08g0487800 // Os04g0675200 // Os08g0500700 // Os06g0288100 // Os08g0384500 // Os03g0812000 // Os02g0126400 // Os09g0418000 // Os09g0294000 // Os07g0622000 // Os08g0448000 // Os07g0522900 // Os03g0835100 // Os09g0446800 // Os01g0894300 // Os05g0566400 // Os02g0636300 // Os03g0128700…
GO:0046983	F	protein dimerization activity	9	1208	891	35698	1	1	// Os04g0196200 // Os09g0474000 // Os10g0569800 // Os03g0306700 // Os01g0178500 // Os03g0563400 // Os12g0601800 // Os01g0190300 // Os08g0157500
GO:0070011	F	peptidase activity, acting on L-amino acid peptides	29	1208	1660	35698	1	1	// Os03g0119300 // Os04g0448300 // Os03g0151800 // Os03g0389100 // Os06g0725900 // Os04g0537900 // Os03g0388900 // Os06g0229000 // Os06g0118700 // Os01g0795000 // Os10g0101200 // Os02g0634500 // Os04g0581100 // Os09g0564000 // Os03g0365200 // Os12g0583300 // Os04g0561500 // Os11g0183900 // Os12g0257000 // Os02g0761400 // Os05g0127500 // Os02g0823000 // Os07g0622000 // Os04g0430700 // Os08g0508500…
GO:0022853	F	active ion transmembrane transporter activity	5	1208	115	35698	0.24	1	// Os02g0750100 // Os05g0495600 // Os03g0326200 // Os02g0176700 // Os06g0568200
GO:0016740	F	transferase activity	108	1208	7162	35698	1	1	// Os09g0418000 // Os02g0126400 // Os07g0597200 // Os05g0580000 // Os11g0516000 // Os04g0320700 // Os04g0321100 // Os01g0238500 // Os08g0237000 // Os04g0196200 // Os08g0498400 // Os03g0316200 // Os07g0424400 // Os07g0580900 // Os06g0288100 // Os06g0207000 // Os06g0697000 // Os01g0965400 // Os07g0208500 // Os04g0556400 // Os09g0294000 // Os07g0622000 // Os05g0391600 // Os04g0429600 // Os05g0105000…
GO:0016741	F	transferase activity, transferring one-carbon groups	6	1208	346	35698	0.93	1	// Os04g0196200 // Os08g0498400 // Os05g0548900 // Os05g0105000 // Os01g0566100 // Os08g0157500
GO:0016746	F	transferase activity, transferring acyl groups	6	1208	496	35698	0.99	1	// Os05g0179300 // Os10g0503300 // Os06g0710700 // Os02g0814000 // Os02g0589000 // Os02g0194100
GO:0022891	F	substrate-specific transmembrane transporter activity	21	1208	757	35698	0.59	1	// Os06g0270200 // Os09g0563200 // Os05g0113300 // Os06g0250600 // Os02g0750100 // Os06g0568200 // Os03g0197100 // Os08g0207500 // Os07g0102100 // Os02g0176700 // Os07g0559700 // Os11g0580800 // Os12g0571200 // Os12g0617800 // Os07g0582400 // Os02g0745100 // Os03g0326200 // Os05g0495600 // Os03g0574900 // Os03g0251500 // Os07g0106200
GO:0022890	F	inorganic cation transmembrane transporter activity	13	1208	320	35698	0.14	1	// Os09g0563200 // Os05g0113300 // Os02g0750100 // Os06g0250600 // Os06g0568200 // Os08g0207500 // Os07g0102100 // Os02g0176700 // Os05g0495600 // Os12g0617800 // Os06g0270200 // Os03g0574900 // Os03g0251500
GO:0022892	F	substrate-specific transporter activity	21	1208	834	35698	0.75	1	// Os06g0270200 // Os09g0563200 // Os05g0113300 // Os06g0250600 // Os02g0750100 // Os06g0568200 // Os03g0197100 // Os08g0207500 // Os07g0102100 // Os02g0176700 // Os07g0559700 // Os11g0580800 // Os12g0571200 // Os12g0617800 // Os07g0582400 // Os02g0745100 // Os03g0326200 // Os05g0495600 // Os03g0574900 // Os03g0251500 // Os07g0106200
GO:0019001	F	guanyl nucleotide binding	5	1208	237	35698	0.81	1	// Os02g0285800 // Os03g0835100 // Os05g0575300 // Os06g0671900 // Os07g0522900
GO:0016874	F	ligase activity	16	1208	381	35698	0.091	1	// Os05g0427400 // Os02g0638300 // Os12g0169000 // Os08g0448000 // Os02g0626100 // Os11g0610900 // Os02g0177600 // Os03g0811100 // Os04g0518400 // Os02g0627100 // Os03g0323200 // Os03g0291500 // Os09g0446800 // Os09g0294000 // Os12g0263000 // Os04g0643200
GO:0032561	F	guanyl ribonucleotide binding	5	1208	235	35698	0.8	1	// Os02g0285800 // Os03g0835100 // Os05g0575300 // Os06g0671900 // Os07g0522900
GO:0005215	F	transporter activity	40	1208	1191	35698	0.18	1	// Os12g0231000 // Os08g0207500 // Os03g0197100 // Os06g0228200 // Os02g0612900 // Os07g0582400 // Os03g0326200 // Os09g0541000 // Os01g0356400 // Os06g0250600 // Os05g0495600 // Os02g0629200 // Os12g0638200 // Os09g0563200 // Os07g0102100 // Os02g0745100 // Os06g0264500 // Os01g0239200 // Os02g0666200 // Os07g0559700 // Os02g0750100 // Os06g0270200 // Os06g0568200 // Os01g0975900 // Os02g0176700…
GO:0005515	F	protein binding	63	1208	7387	35698	1	1	// Os12g0556200 // Os02g0526400 // Os03g0180900 // Os03g0306700 // Os03g0244000 // Os12g0601800 // Os12g0514500 // Os04g0430700 // Os12g0210400 // Os06g0716100 // Os07g0597200 // Os03g0787300 // Os04g0675400 // Os02g0681200 // Os01g0719100 // Os08g0157500 // Os12g0147800 // Os04g0549600 // Os05g0495600 // Os01g0606900 // Os03g0353400 // Os10g0569800 // Os01g0795000 // Os10g0469700 // Os05g0522600…
GO:0005488	F	binding	429	1208	21832	35698	1	1	// Os04g0464100 // Os01g0940800 // Os07g0112800 // Os06g0683400 // Os01g0639900 // Os01g0949500 // Os08g0141400 // Os05g0429900 // Os10g0416500 // Os10g0109300 // Os09g0511700 // Os07g0173700 // Os09g0418000 // Os09g0294000 // Os06g0521500 // Os06g0332800 // Os07g0677500 // Os07g0543300 // Os03g0165900 // Os01g0126100 // Os03g0180900 // Os10g0100300 // Os01g0711400 // Os03g0401100 // Os12g0115100…
GO:0004175	F	endopeptidase activity	21	1208	871	35698	0.81	1	// Os08g0508500 // Os03g0119300 // Os04g0448300 // Os10g0538200 // Os01g0795000 // Os02g0634500 // Os11g0183900 // Os03g0389100 // Os06g0725900 // Os09g0564000 // Os03g0388900 // Os02g0761400 // Os06g0229000 // Os03g0579000 // Os06g0118700 // Os04g0561500 // Os02g0823000 // Os04g0430700 // Os04g0537900 // Os07g0622000 // Os12g0583300
GO:0003677	F	DNA binding	54	1208	2436	35698	0.98	1	// Os06g0217300 // Os05g0525900 // Os10g0571600 // Os03g0306700 // Os03g0424800 // Os05g0128200 // Os01g0635200 // Os12g0601800 // Os06g0118700 // Os05g0322900 // Os03g0633900 // Os07g0683200 // Os11g0700500 // Os06g0612800 // Os03g0161900 // Os08g0115800 // Os05g0114700 // Os08g0112700 // Os12g0230100 // Os08g0386200 // Os01g0975300 // Os11g0684000 // Os03g0327800 // Os10g0103700 // Os05g0429900…
GO:0022857	F	transmembrane transporter activity	24	1208	932	35698	0.72	1	// Os08g0207500 // Os03g0197100 // Os07g0582400 // Os03g0326200 // Os01g0356400 // Os06g0250600 // Os05g0495600 // Os09g0563200 // Os02g0745100 // Os06g0270200 // Os07g0559700 // Os02g0750100 // Os06g0568200 // Os07g0102100 // Os03g0150600 // Os02g0176700 // Os11g0580800 // Os12g0571200 // Os03g0251500 // Os07g0106200 // Os05g0113300 // Os12g0617800 // Os03g0574900 // Os04g0620000
GO:0004674	F	protein serine/threonine kinase activity	31	1208	1618	35698	0.99	1	// Os05g0522600 // Os01g0670100 // Os02g0126400 // Os07g0150700 // Os01g0292200 // Os01g0960400 // Os05g0566400 // Os09g0353200 // Os06g0202900 // Os03g0128700 // Os03g0847600 // Os08g0174700 // Os12g0210400 // Os01g0665200 // Os07g0438500 // Os02g0228300 // Os03g0179400 // Os03g0401100 // Os08g0203600 // Os06g0288100 // Os05g0481100 // Os09g0418000 // Os06g0636600 // Os04g0370900 // Os07g0622000…
GO:0004672	F	protein kinase activity	35	1208	1857	35698	1	1	// Os05g0522600 // Os01g0670100 // Os02g0126400 // Os07g0150700 // Os01g0292200 // Os03g0772600 // Os01g0960400 // Os05g0566400 // Os09g0353200 // Os06g0202900 // Os03g0128700 // Os03g0847600 // Os08g0174700 // Os12g0210400 // Os01g0665200 // Os07g0438500 // Os02g0228300 // Os08g0103000 // Os02g0777800 // Os03g0179400 // Os06g0142500 // Os03g0401100 // Os08g0203600 // Os06g0288100 // Os05g0481100…
GO:0060089	F	molecular transducer activity	5	1208	189	35698	0.63	1	// Os06g0493600 // Os08g0174700 // Os03g0772600 // Os02g0228300 // Os01g0960400
[truncated: 108 more rows]

## Sheet: Supplementary Table 6
Supplementary Table 6. Significant GO terms (FDR ≤ 0.05) of DEGs after infection of PXO99A and P99M2 strains in CBB23 at different time periods.
PXO99A vs P99M2 (12 hpi)
[truncated: 158 more rows]

## Sheet: Supplementary Table 7
Supplementary Table 7. Significant KEGG pathway (p-value ≤ 0.05) in CBB23 after PXO99A and P99M2 infection at different time points.
[truncated: 21 more rows]

[truncated: 3 more sheets: Supplementary Table 8, Supplementary Table 9, Supplementary Table 10]
